# Supplementary material for: 2-Amino-5-methyl­pyridinium 4-hydroxy­benzoate
Source: Acta Crystallogr Sect E Struct Rep Online. 2010 Mar 27;66(Pt 4):o936–7. doi: 10.1107/S1600536810009396 (PMC2983863; doi:10.1107/S1600536810009396)
Supplement: Supplementary file 2 [file e-66-0o936-Isup2.hkl]

#
# h,k,l, Fc-squared, Fo-squared, sigma(Fo-squared) and status flag
#
data_I
_shelx_title ' h41am in P2(1)/c (100K)'
_shelx_refln_list_code          4
_shelx_F_calc_maximum      101.50
_exptl_crystal_F_000       520.00
_reflns_d_resolution_high  0.6196
 
loop_
 _symmetry_equiv_pos_as_xyz
 'x, y, z'
 '-x, y+1/2, -z+1/2'
 '-x, -y, -z'
 'x, -y-1/2, z-1/2'
 
_cell_length_a    12.9562
_cell_length_b     8.7876
_cell_length_c    11.3276
_cell_angle_alpha  90.000
_cell_angle_beta  108.397
_cell_angle_gamma  90.000
 
_shelx_F_squared_multiplier     1.000
 
loop_
 _refln_index_h
 _refln_index_k
 _refln_index_l
 _refln_F_squared_calc
 _refln_F_squared_meas
 _refln_F_squared_sigma
 _refln_observed_status
   4   0   0      253.50      249.13      5.13 o
   5   0   0       35.90       43.11      0.80 o
   6   0   0      154.87      127.11      1.89 o
   7   0   0     1446.36     1584.01     15.19 o
   8   0   0      305.37      319.87      3.53 o
   9   0   0      269.32      255.41      3.00 o
  10   0   0       85.46       90.48      1.48 o
  11   0   0      148.20      156.79      2.22 o
  12   0   0     5999.35     5848.45     96.60 o
  13   0   0      122.58      135.37      2.51 o
  14   0   0       69.53       68.67      1.67 o
  15   0   0        9.94        8.67      1.20 o
  16   0   0       10.49       11.04      2.49 o
  17   0   0      104.52      105.24      3.65 o
  18   0   0       26.21       24.85      1.75 o
  19   0   0       80.79       85.49      4.47 o
   4   1   0      201.04      209.41      3.12 o
   5   1   0      353.53      405.17      4.13 o
   6   1   0      174.82      169.79      1.50 o
   7   1   0       92.36      100.80      0.99 o
   8   1   0      251.78      260.20      2.84 o
   9   1   0      665.58      638.81      4.70 o
  10   1   0      321.61      316.13      2.76 o
  11   1   0      220.06      225.33      2.17 o
  12   1   0      523.94      520.24      4.33 o
  13   1   0       55.28       56.66      1.05 o
  14   1   0       48.32       47.58      1.08 o
  15   1   0        0.04       -0.30      0.36 o
  16   1   0        4.39        3.68      0.55 o
  17   1   0       29.77       33.46      1.10 o
  18   1   0        6.74        6.97      0.65 o
  19   1   0        8.71       10.32      0.99 o
   3   2   0       12.35       13.49      0.49 o
   4   2   0      826.07      980.28      9.44 o
   5   2   0       71.14       82.73      0.80 o
   6   2   0      193.90      223.93      1.79 o
   7   2   0        7.39        6.30      0.25 o
   8   2   0      348.43      345.93      2.69 o
   9   2   0        0.63        0.61      0.19 o
  10   2   0     1319.09     1273.49      8.91 o
  11   2   0        5.68        4.12      0.36 o
  12   2   0       15.67       16.78      0.61 o
  13   2   0      129.96      129.06      1.67 o
  14   2   0      167.40      163.18      2.59 o
  15   2   0       43.98       42.91      0.96 o
  16   2   0       70.13       68.04      1.31 o
  17   2   0        3.22        3.04      0.48 o
  18   2   0        2.47        1.65      0.82 o
  19   2   0       13.17       15.12      1.36 o
   1   3   0      880.28      531.21     10.20 o
   3   3   0     1390.13     1540.48     16.93 o
   4   3   0        8.35        9.97      0.42 o
   5   3   0        0.02        0.44      0.14 o
   6   3   0        0.21       -0.16      0.11 o
   7   3   0      250.67      257.67      2.07 o
   8   3   0       51.65       47.80      0.65 o
   9   3   0      442.62      377.54      3.16 o
  10   3   0      201.40      207.36      2.00 o
  11   3   0      161.11      151.42      1.63 o
  12   3   0       32.23       30.09      0.75 o
  13   3   0       47.51       47.18      1.44 o
  14   3   0       55.59       51.32      1.01 o
  15   3   0       47.05       47.24      1.33 o
  16   3   0        0.28        0.34      0.50 o
  17   3   0        0.35       -0.26      0.50 o
  18   3   0        7.35        7.03      0.91 o
  19   3   0       70.07       71.35      2.12 o
   0   4   0     1387.50     1600.51     30.26 o
   1   4   0      105.64      116.36      1.35 o
   2   4   0      920.39      952.43      9.17 o
   3   4   0      473.33      592.23      5.89 o
   4   4   0      154.14      166.59      1.98 o
   5   4   0       18.24       17.04      0.56 o
   6   4   0       40.25       36.37      0.60 o
   7   4   0      255.53      243.06      2.22 o
   8   4   0      429.28      460.47      3.81 o
   9   4   0      194.91      178.14      2.14 o
  10   4   0       60.41       63.72      1.37 o
  11   4   0       22.84       22.06      0.78 o
  12   4   0       50.50       51.91      1.24 o
  13   4   0       15.37       15.75      1.44 o
  14   4   0      112.35      114.13      2.06 o
  15   4   0       36.28       37.88      1.23 o
  16   4   0        0.10       -0.37      0.46 o
  17   4   0       11.67       11.52      0.89 o
  18   4   0        2.84        3.32      0.80 o
  19   4   0       43.17       47.06      2.66 o
   1   5   0     1172.18     1298.50     17.46 o
   2   5   0       63.84       72.59      1.62 o
   3   5   0       62.56       78.73      0.99 o
   4   5   0      626.20      659.10      5.91 o
   7   5   0       11.71        9.78      0.39 o
   8   5   0       25.03       22.91      0.57 o
   9   5   0       18.46       19.94      0.62 o
  10   5   0        0.56        0.66      0.31 o
  11   5   0       47.97       50.49      1.09 o
  12   5   0      113.86      110.26      1.92 o
  13   5   0       91.37       95.67      1.82 o
  14   5   0       27.27       23.19      1.60 o
  15   5   0        0.03       -0.90      0.45 o
  16   5   0       47.42       51.02      1.47 o
  17   5   0        0.04        0.09      0.66 o
  18   5   0       45.98       48.61      1.52 o
   0   6   0        2.31       -0.03      0.10 o
   1   6   0       75.36       41.61      1.57 o
   2   6   0      659.02      736.45     11.77 o
   3   6   0       26.97       27.36      0.74 o
   4   6   0       10.08       11.86      1.18 o
   5   6   0      146.42      170.05      2.16 o
   6   6   0       12.29       13.30      0.48 o
   7   6   0       87.38       80.10      1.13 o
   8   6   0       77.47       75.87      1.14 o
   9   6   0       26.21       25.81      0.71 o
  10   6   0      477.01      493.43      5.52 o
  11   6   0        0.50        0.52      0.38 o
  12   6   0       50.68       51.00      1.16 o
  13   6   0      212.74      224.28      2.87 o
  14   6   0        8.56        9.66      0.74 o
  15   6   0        0.01        0.08      0.48 o
  16   6   0        0.13       -0.81      0.49 o
  17   6   0        3.04        2.10      0.61 o
   1   7   0       84.87       84.50      5.49 o
   2   7   0        0.73       -0.12      0.21 o
   3   7   0       69.15       78.18      1.24 o
   4   7   0        3.13        3.61      0.34 o
   5   7   0       24.88       30.47      0.67 o
   6   7   0       44.12       38.80      0.80 o
   7   7   0       43.17       37.33      0.76 o
   8   7   0        9.62        7.32      0.44 o
   9   7   0       30.43       30.99      0.79 o
  10   7   0       11.36       10.73      0.63 o
  11   7   0      186.36      190.58      2.71 o
  12   7   0      143.54      143.04      2.30 o
  13   7   0        1.74        0.68      0.47 o
  14   7   0        0.62        0.19      0.52 o
  15   7   0       52.10       46.29      1.36 o
  16   7   0       31.48       29.69      1.40 o
  17   7   0        0.90        1.14      0.59 o
   0   8   0      723.43      782.58     11.22 o
   1   8   0       45.20       49.23      0.99 o
   2   8   0      184.52      193.37      2.43 o
   3   8   0        8.72        9.69      0.61 o
   4   8   0       24.42       27.17      0.76 o
   5   8   0       21.77       20.27      0.55 o
   6   8   0      287.55      271.73      3.52 o
   7   8   0       29.31       27.09      0.67 o
   8   8   0       42.54       43.32      0.95 o
   9   8   0        0.85        0.80      0.34 o
  10   8   0       15.55       16.81      0.72 o
  11   8   0       65.38       68.33      1.87 o
  12   8   0      175.42      177.23      2.64 o
  13   8   0        2.39        1.50      0.49 o
  14   8   0       68.37       72.97      2.05 o
  15   8   0        0.91        0.42      0.58 o
  16   8   0       30.35       29.86      1.44 o
   1   9   0        0.24        0.20      0.43 o
   2   9   0        0.36        0.38      0.30 o
   3   9   0       12.41       12.48      0.61 o
   4   9   0      197.59      198.51      3.14 o
   5   9   0      167.31      173.61      2.47 o
   6   9   0        1.61        1.09      0.38 o
   7   9   0       35.97       30.52      0.65 o
   8   9   0        6.02        4.26      0.37 o
   9   9   0        0.26        0.35      0.33 o
  10   9   0       49.38       53.23      1.11 o
  11   9   0       36.54       36.72      1.19 o
  12   9   0       26.51       25.98      0.93 o
  13   9   0        5.35        6.02      0.61 o
  14   9   0       22.31       23.89      0.97 o
  15   9   0        2.61        3.11      0.63 o
   0  10   0        0.03       -0.02      0.46 o
   1  10   0        0.59        0.85      0.35 o
   2  10   0        3.17        3.74      0.48 o
   3  10   0       26.35       26.46      1.59 o
   4  10   0        2.79        2.25      0.40 o
   5  10   0        3.07        3.99      0.44 o
   6  10   0       37.99       35.94      0.89 o
   7  10   0        0.16        0.25      0.32 o
   8  10   0        8.91        7.02      0.54 o
   9  10   0        4.04        3.37      0.46 o
  10  10   0       11.41       11.11      0.70 o
  11  10   0        0.36        0.09      0.56 o
  12  10   0       13.85       11.60      1.29 o
  13  10   0       31.44       35.38      2.21 o
  14  10   0        6.48        5.09      1.13 o
   1  11   0       23.37       24.07      0.85 o
   2  11   0      202.05      200.31      2.71 o
   3  11   0       75.96       76.44      1.31 o
   4  11   0       51.79       52.16      1.06 o
   5  11   0       44.89       42.12      0.93 o
   6  11   0        7.17        7.65      0.90 o
   7  11   0        0.87        0.53      0.59 o
   8  11   0       43.00       43.63      1.60 o
   9  11   0      131.48      127.10      3.19 o
  10  11   0       57.98       60.47      2.30 o
  11  11   0        0.69       -0.67      0.74 o
  12  11   0        3.02        1.57      1.02 o
   0  12   0        0.02       -0.72      0.42 o
   1  12   0       20.87       19.85      0.75 o
   2  12   0       86.78       89.40      1.59 o
   3  12   0        0.27        0.23      0.42 o
   4  12   0        2.32        3.03      0.61 o
   5  12   0       18.56       18.04      1.10 o
   6  12   0       41.72       37.34      1.43 o
   7  12   0        1.12        0.32      0.59 o
   8  12   0       25.32       28.61      1.41 o
   9  12   0       10.28       10.57      1.03 o
  10  12   0        2.45        1.69      0.89 o
   1  13   0        7.07        5.87      0.71 o
   2  13   0       44.47       45.06      1.73 o
   3  13   0       24.05       25.38      1.20 o
   4  13   0        0.00       -0.39      0.84 o
   5  13   0        2.43        2.49      0.71 o
   6  13   0        4.43        4.01      0.91 o
   7  13   0        3.97        3.64      1.04 o
   0  14   0      102.62      102.09      4.40 o
   1  14   0       10.39       10.75      1.31 o
   2  14   0       35.96       36.35      1.82 o
   3  14   0       61.87       63.69      1.76 o
 -20   1   1        1.32        1.97      0.90 o
 -19   1   1       12.03       13.29      1.02 o
 -18   1   1        1.52        0.93      0.44 o
 -17   1   1        0.13        0.49      0.43 o
 -16   1   1        0.55       -0.51      0.36 o
 -15   1   1       55.47       54.29      1.13 o
 -14   1   1      113.42      110.39      1.63 o
 -13   1   1       74.72       75.29      1.17 o
 -12   1   1        3.66        2.86      0.35 o
 -11   1   1     2063.06     2008.44     14.66 o
 -10   1   1       12.09       11.91      0.42 o
  -9   1   1       15.21       12.79      0.55 o
  -8   1   1       55.44       55.38      0.87 o
  -7   1   1       68.03       69.85      0.79 o
  -6   1   1      317.94      346.46      2.92 o
  -5   1   1       59.84       71.88      0.86 o
  -4   1   1      496.36      538.32      9.31 o
   4   1   1        5.67       10.00      0.34 o
   5   1   1      691.05      759.08      6.66 o
   6   1   1      115.35      146.13      1.29 o
   7   1   1       44.23       69.62      0.94 o
   8   1   1        2.76        4.39      0.24 o
   9   1   1      378.16      341.89      2.60 o
  10   1   1        6.39        5.85      0.35 o
  11   1   1       82.33       80.04      1.12 o
  12   1   1      228.15      226.22      2.45 o
  13   1   1       66.15       64.34      1.15 o
  14   1   1        3.65        4.64      0.51 o
  15   1   1        1.80        1.40      0.45 o
  16   1   1        0.69        0.60      0.50 o
  17   1   1       19.56       20.90      1.11 o
  18   1   1       20.44       19.83      1.15 o
  19   1   1        5.89        6.90      0.77 o
 -19   2   1       72.45       70.31      2.35 o
 -18   2   1        9.46        9.20      1.04 o
 -17   2   1        8.25        8.77      0.77 o
 -16   2   1       13.46       14.71      0.87 o
 -15   2   1      195.85      198.31      2.26 o
 -14   2   1      734.49      709.81      6.19 o
 -13   2   1       16.22       17.11      0.60 o
 -12   2   1      134.65      138.78      1.53 o
 -11   2   1      805.27      778.82      6.04 o
 -10   2   1        6.31        5.40      0.30 o
  -9   2   1     1019.29     1018.29      6.74 o
  -8   2   1        0.29        2.69      0.19 o
  -7   2   1      197.47      228.33      1.73 o
  -6   2   1      474.10      522.24      3.71 o
  -5   2   1      825.26      987.87     20.57 o
  -3   2   1     1499.11     1140.66     21.40 o
   3   2   1      229.80      257.83      2.89 o
   4   2   1      255.06      279.18      2.69 o
   5   2   1       58.15       73.73      1.84 o
   6   2   1     1708.65     1909.66     14.89 o
   7   2   1       94.54       89.16      1.03 o
   8   2   1      130.82      139.63      1.36 o
   9   2   1       27.46       24.85      0.58 o
  10   2   1     3719.70     3633.36     26.09 o
  11   2   1       83.31       81.57      1.22 o
  12   2   1       60.36       57.57      1.04 o
  13   2   1       12.39       11.74      0.62 o
  14   2   1        4.68        3.20      0.45 o
  15   2   1       37.81       39.29      1.03 o
  16   2   1        2.36        2.74      0.52 o
  17   2   1       46.82       46.84      1.27 o
  18   2   1      126.42      130.44      3.27 o
  19   2   1        9.65       10.63      1.09 o
 -19   3   1       30.91       33.61      1.49 o
 -18   3   1        9.02       10.00      0.83 o
 -17   3   1        0.77       -0.44      0.50 o
 -16   3   1        0.14       -0.10      0.51 o
 -15   3   1      198.43      200.49      3.60 o
 -14   3   1       56.80       52.60      1.32 o
 -13   3   1      186.33      181.82      2.36 o
 -12   3   1       21.91       20.19      0.72 o
 -11   3   1      299.79      295.22      3.19 o
 -10   3   1       42.38       41.77      0.76 o
  -9   3   1      284.59      261.97      2.22 o
  -8   3   1      537.31      543.50      4.33 o
  -7   3   1      333.72      380.62      3.10 o
  -6   3   1        9.44       14.45      0.77 o
  -5   3   1        0.31        0.45      0.21 o
  -4   3   1      189.15      232.22      2.23 o
  -3   3   1     9216.97    10356.36     97.68 o
  -2   3   1     1109.36     1127.63      9.59 o
  -1   3   1     1440.58     1607.63     17.53 o
   0   3   1      191.42      206.11      3.10 o
   1   3   1       18.62       23.56      2.31 o
   2   3   1      469.11      490.44      4.87 o
   3   3   1       20.64       20.28      0.39 o
   4   3   1      120.08      156.66      1.39 o
   5   3   1      451.64      457.90      3.85 o
   6   3   1       11.53       13.65      0.54 o
   7   3   1       35.47       20.92      0.60 o
   8   3   1       20.68       25.86      0.66 o
   9   3   1      566.13      586.23      5.06 o
  10   3   1      376.18      376.45      3.51 o
  11   3   1        1.69        1.14      0.29 o
  12   3   1        5.01        4.23      0.41 o
  13   3   1       14.75       12.75      0.62 o
  14   3   1       23.75       22.55      0.87 o
  15   3   1        0.25        0.18      0.36 o
  16   3   1        3.62        3.28      0.46 o
  17   3   1        0.07       -0.93      0.80 o
  18   3   1       51.75       52.66      1.99 o
  19   3   1       56.75       63.60      2.43 o
 -19   4   1        0.12       -0.67      0.55 o
 -18   4   1       49.73       47.42      1.46 o
 -17   4   1       53.78       50.16      1.45 o
 -16   4   1      194.84      188.41      2.94 o
 -15   4   1      317.13      318.68      4.33 o
 -14   4   1      329.42      325.66      4.12 o
 -13   4   1      107.17      108.42      2.10 o
 -12   4   1       11.61       12.04      0.88 o
 -11   4   1       85.19       81.41      1.46 o
 -10   4   1       48.68       51.16      0.92 o
  -9   4   1       37.58       40.67      0.73 o
  -8   4   1       14.59       19.81      0.64 o
  -7   4   1        3.20        6.58      0.40 o
  -6   4   1      641.12      688.14      5.66 o
  -5   4   1      533.95      626.74      5.14 o
  -4   4   1     5853.39     6753.90     57.18 o
  -3   4   1      633.03      706.26      6.16 o
  -2   4   1       22.55       24.25      0.45 o
  -1   4   1      119.10      137.15      1.26 o
   0   4   1       38.63       40.09      0.51 o
   1   4   1     1581.65     1659.94     34.68 o
   2   4   1      112.24      147.31      1.35 o
   3   4   1        8.33       10.26      0.29 o
   4   4   1      387.90      405.04      3.16 o
   5   4   1       39.82       30.73      0.71 o
   6   4   1      503.24      487.51      3.83 o
   7   4   1      117.01      117.95      1.24 o
   8   4   1     4638.51     4637.60     35.63 o
   9   4   1      206.56      197.86      2.06 o
  10   4   1      111.12      110.49      1.42 o
  11   4   1       53.20       52.24      1.10 o
  12   4   1        1.37        1.23      0.29 o
  13   4   1       18.03       17.16      0.65 o
  14   4   1        0.17        0.20      0.45 o
  15   4   1        0.59        0.52      0.49 o
  16   4   1        3.48        3.08      0.62 o
  17   4   1        0.00       -0.51      0.62 o
  18   4   1       17.31       17.04      1.24 o
 -18   5   1       18.70       18.28      1.05 o
 -17   5   1       27.62       27.61      1.17 o
 -16   5   1        5.60        3.23      0.61 o
 -15   5   1        5.05        5.04      0.63 o
 -14   5   1      109.95      109.62      1.99 o
 -13   5   1      149.06      152.41      4.74 o
 -12   5   1       37.97       35.06      1.26 o
 -11   5   1       35.31       35.91      0.90 o
 -10   5   1       38.13       35.37      0.79 o
  -9   5   1      106.51      126.92      1.45 o
  -8   5   1       91.23       79.32      1.10 o
  -7   5   1       95.44       98.66      1.98 o
  -6   5   1      112.29      126.84      1.39 o
  -5   5   1      575.89      638.85      5.28 o
  -4   5   1       84.11       80.88      1.14 o
  -3   5   1      140.58      179.73      1.91 o
  -2   5   1      368.63      390.41      3.76 o
  -1   5   1      443.60      498.76      4.78 o
   0   5   1      668.10      673.98      6.01 o
   1   5   1      264.25      308.90      3.68 o
   2   5   1       21.45       20.52      0.64 o
   3   5   1       10.16       15.24      0.41 o
   4   5   1       36.91       41.37      0.66 o
   5   5   1       99.84       96.56      1.49 o
   6   5   1       75.56       74.58      1.14 o
   7   5   1      537.64      471.11      4.57 o
   8   5   1      107.05      104.39      1.51 o
   9   5   1       85.34       77.41      1.29 o
  10   5   1       26.37       28.02      0.91 o
  11   5   1        0.04        0.22      0.32 o
  12   5   1       24.19       23.19      0.86 o
  13   5   1       88.51       83.34      2.01 o
  14   5   1        4.88        4.93      0.62 o
  15   5   1        0.71        1.69      0.53 o
  16   5   1        6.66        7.76      0.77 o
  17   5   1        0.15       -0.47      0.60 o
  18   5   1       79.66       86.56      2.37 o
 -18   6   1       35.89       35.94      1.36 o
 -17   6   1        0.21       -0.66      0.52 o
 -16   6   1       13.83       14.43      0.90 o
 -15   6   1        4.32        5.38      0.65 o
 -14   6   1       31.14       32.74      1.11 o
 -13   6   1       72.30       77.27      1.58 o
 -12   6   1       19.47       20.64      0.85 o
 -11   6   1       16.86       13.39      0.60 o
 -10   6   1      407.49      422.63      3.98 o
  -9   6   1       85.05       78.01      1.09 o
  -8   6   1       81.92       63.27      0.99 o
  -7   6   1       35.54       39.32      0.83 o
  -6   6   1        5.09        5.66      0.36 o
  -5   6   1        0.07       -0.15      0.14 o
  -4   6   1      221.45      221.51      2.05 o
  -3   6   1        7.41       10.03      0.75 o
  -2   6   1      113.48      119.47      1.35 o
  -1   6   1      148.89      163.23      1.86 o
   0   6   1      604.48      630.61      6.38 o
   2   6   1      692.53        0.20      0.17 o
   3   6   1        0.28       -0.18      0.17 o
   4   6   1       74.74       90.14      1.19 o
   5   6   1      108.38      111.56      1.31 o
   6   6   1       22.11       25.91      0.82 o
   7   6   1       75.30       71.71      1.17 o
   8   6   1       33.84       36.06      1.04 o
   9   6   1       32.63       33.97      0.88 o
  10   6   1       41.86       45.75      1.15 o
  11   6   1        0.01       -0.10      0.38 o
  12   6   1      300.66      309.21      4.01 o
  13   6   1       56.67       57.52      1.46 o
  14   6   1        1.44        1.21      0.52 o
  15   6   1       38.83       37.91      1.26 o
  16   6   1        2.73        2.01      0.59 o
  17   6   1       18.65       18.45      1.08 o
 -17   7   1        0.13        0.28      0.52 o
 -16   7   1       83.83       84.25      1.81 o
 -15   7   1        1.82        2.21      0.55 o
 -14   7   1        0.70        0.73      0.47 o
 -13   7   1        9.38       10.28      0.66 o
 -12   7   1       39.06       40.97      1.11 o
 -11   7   1       29.23       29.23      1.03 o
 -10   7   1       12.53       14.42      0.62 o
  -9   7   1      131.80      119.59      1.55 o
  -8   7   1       58.49       58.88      1.26 o
  -7   7   1       52.33       53.33      0.95 o
  -6   7   1      382.96      382.87      3.78 o
  -5   7   1       44.55       46.36      0.91 o
  -4   7   1       23.88       22.03      0.54 o
  -3   7   1      214.08      228.87      2.16 o
  -2   7   1       62.92       66.01      0.91 o
  -1   7   1       10.68       11.51      1.03 o
   0   7   1       73.98       68.63      1.11 o
   1   7   1       16.87       21.74      0.78 o
   2   7   1      317.08      315.10      3.52 o
   3   7   1     1058.79     1083.38     10.72 o
   4   7   1      111.70      114.73      1.51 o
   5   7   1      168.26      179.38      1.87 o
   6   7   1      194.27      186.74      1.99 o
   7   7   1       58.95       60.37      1.07 o
   8   7   1       27.44       25.73      0.75 o
   9   7   1       32.85       36.21      0.98 o
  10   7   1      206.94      206.08      2.83 o
  11   7   1       77.81       77.75      1.59 o
  12   7   1        0.83        0.98      0.46 o
  13   7   1        0.36        0.40      0.47 o
  14   7   1       89.56       90.67      1.91 o
  15   7   1      140.39      138.37      3.51 o
  16   7   1       89.41       97.72      2.34 o
 -16   8   1        1.62        1.22      0.53 o
 -15   8   1       16.97       19.89      1.00 o
 -14   8   1        8.47        7.63      0.65 o
 -13   8   1       27.69       27.02      1.19 o
 -12   8   1      123.17      124.23      2.03 o
 -11   8   1       29.22       29.78      0.91 o
 -10   8   1       17.97       14.84      0.64 o
  -9   8   1        2.35        1.38      0.31 o
  -8   8   1        0.10        0.01      0.26 o
  -7   8   1        1.06        3.43      0.34 o
  -6   8   1       11.15        5.59      0.43 o
  -5   8   1        6.77        7.49      0.49 o
  -4   8   1       10.50       10.29      0.42 o
  -3   8   1        0.21        0.60      0.27 o
  -2   8   1        1.97        2.08      0.31 o
  -1   8   1       41.31       42.45      0.90 o
   0   8   1      413.08      442.21      4.76 o
   1   8   1      240.01      245.60      2.92 o
   2   8   1       62.87       59.71      1.22 o
   3   8   1       97.54      100.88      1.97 o
   4   8   1       35.58       38.87      0.85 o
   5   8   1       87.11       79.58      1.43 o
   6   8   1       26.48       26.94      0.78 o
   7   8   1       18.73       20.62      0.63 o
   8   8   1       26.24       27.91      0.78 o
   9   8   1       23.95       22.21      0.77 o
  10   8   1       30.80       30.56      0.89 o
  11   8   1      172.35      170.91      2.55 o
  12   8   1        8.29        8.85      0.69 o
  13   8   1        6.97        5.87      0.65 o
  14   8   1        4.61        3.93      0.62 o
  15   8   1       31.74       29.41      1.17 o
 -15   9   1       18.82       17.81      1.24 o
 -14   9   1        0.73        0.51      0.68 o
 -13   9   1       21.64       21.97      1.23 o
 -12   9   1       11.85       13.25      1.28 o
 -11   9   1      135.39      134.98      2.62 o
 -10   9   1        0.00       -0.31      0.43 o
  -9   9   1        9.14        7.34      0.57 o
  -8   9   1       40.16       37.71      1.38 o
  -7   9   1      114.93      106.33      1.75 o
  -6   9   1        1.72        1.91      0.27 o
  -5   9   1      265.97      258.50      3.10 o
  -4   9   1        8.05        6.69      0.58 o
  -3   9   1       23.34       22.49      1.57 o
  -2   9   1        4.15        4.51      0.45 o
  -1   9   1        0.09        0.33      0.30 o
   0   9   1      138.85      143.52      2.01 o
   1   9   1       41.53       43.68      1.50 o
   2   9   1       12.05       11.75      0.60 o
   3   9   1       37.72       42.58      0.91 o
   4   9   1        0.38        0.72      0.39 o
   5   9   1        9.42        9.83      0.55 o
   6   9   1       64.19       65.30      1.45 o
   7   9   1       73.50       75.13      1.50 o
   8   9   1       20.17       21.83      0.89 o
   9   9   1       49.22       51.65      1.31 o
  10   9   1       59.53       61.85      1.19 o
  11   9   1       47.25       45.29      1.16 o
  12   9   1       78.36       80.81      1.62 o
  13   9   1        0.31        0.01      0.46 o
  14   9   1        4.42        4.26      0.60 o
 -14  10   1       13.27       12.79      1.04 o
 -13  10   1       13.47       12.71      1.69 o
 -12  10   1        0.18        0.31      0.57 o
 -11  10   1        0.11       -1.11      0.56 o
 -10  10   1       63.29       66.11      1.60 o
  -9  10   1       11.71       12.58      0.65 o
  -8  10   1       43.93       40.06      1.36 o
  -7  10   1       20.10       17.19      1.40 o
  -6  10   1       41.75       38.57      1.70 o
  -5  10   1       14.79       11.69      0.83 o
  -4  10   1        0.65        0.88      0.46 o
  -3  10   1       78.86       76.13      1.32 o
  -2  10   1       72.11       73.06      1.32 o
  -1  10   1        1.03        0.54      0.33 o
   0  10   1        1.13        1.35      0.50 o
   1  10   1       28.57       28.35      0.77 o
   2  10   1       16.80       17.13      0.66 o
   3  10   1       12.05       11.39      0.57 o
   4  10   1      122.75      114.75      1.87 o
   5  10   1      123.96      118.70      1.94 o
   6  10   1       77.23       75.81      2.03 o
   7  10   1       11.32       10.46      0.68 o
   8  10   1        0.03       -0.07      0.41 o
   9  10   1       55.88       55.11      1.39 o
  10  10   1       26.79       25.25      1.02 o
  11  10   1        0.21        0.16      0.52 o
  12  10   1       19.56       17.84      1.03 o
  13  10   1       49.92       45.88      1.47 o
 -12  11   1       15.52       15.87      1.49 o
 -11  11   1       14.99       17.18      1.64 o
 -10  11   1       40.89       40.40      1.86 o
  -9  11   1       11.71       10.94      0.99 o
  -8  11   1        4.81        5.29      0.65 o
  -7  11   1      126.80      118.62      3.40 o
  -6  11   1      110.99      105.59      2.01 o
  -5  11   1        6.07        6.30      0.71 o
  -4  11   1        8.58        8.33      0.99 o
  -3  11   1        0.06       -0.29      0.75 o
  -2  11   1        2.10        1.86      0.37 o
  -1  11   1        3.57        2.81      0.43 o
   0  11   1       53.06       51.48      1.17 o
   1  11   1      103.51      108.05      1.80 o
   2  11   1        5.34        6.19      0.55 o
   3  11   1        0.14        0.06      0.39 o
   4  11   1        0.09        0.33      0.44 o
   5  11   1       63.39       62.31      1.37 o
   6  11   1        9.19        7.68      0.61 o
   7  11   1        0.01       -0.26      0.40 o
   8  11   1        2.97        1.97      0.49 o
   9  11   1        5.77        5.59      0.59 o
  10  11   1       39.94       38.00      1.10 o
  11  11   1       58.46       60.27      1.88 o
  12  11   1        6.99        7.19      1.19 o
 -10  12   1       54.02       57.33      3.45 o
  -9  12   1        0.26        0.44      0.76 o
  -8  12   1       68.83       65.15      2.48 o
  -7  12   1        4.20        3.24      0.62 o
  -6  12   1        0.06        0.42      0.49 o
  -5  12   1       40.56       40.34      1.25 o
  -4  12   1        6.90        6.57      0.66 o
  -3  12   1       26.58       23.84      1.14 o
  -2  12   1       44.83       43.36      1.45 o
  -1  12   1        0.02       -0.91      0.46 o
   0  12   1       41.08       41.26      1.04 o
   1  12   1       59.97       58.37      1.29 o
   2  12   1      305.76      307.59      3.81 o
   3  12   1        8.37        7.17      0.60 o
   4  12   1        6.89        6.71      0.76 o
   5  12   1        1.44        1.42      0.66 o
   6  12   1        0.96        0.04      0.38 o
   7  12   1       27.67       25.68      1.30 o
   8  12   1       14.14       14.83      1.13 o
   9  12   1        1.35        0.39      0.65 o
  10  12   1        9.11        8.20      1.18 o
  -8  13   1       22.39       21.97      1.41 o
  -7  13   1        3.87        2.78      0.90 o
  -6  13   1        2.70        2.11      0.71 o
  -5  13   1        7.44        7.53      1.04 o
  -4  13   1       52.40       46.57      1.49 o
  -3  13   1       52.16       57.55      1.61 o
  -2  13   1       23.06       21.29      0.96 o
  -1  13   1        2.33        1.90      0.53 o
   0  13   1      128.15      127.94      2.54 o
   1  13   1        0.03       -0.40      0.49 o
   2  13   1        0.36        0.36      0.42 o
   3  13   1        0.56        0.20      0.52 o
   4  13   1       15.00       14.11      1.00 o
   5  13   1        6.14        5.17      0.77 o
   6  13   1        2.93        2.54      0.71 o
   7  13   1       30.04       31.00      1.83 o
  -3  14   1       14.13       12.66      1.01 o
  -2  14   1        6.58        7.14      0.82 o
  -1  14   1        3.19        2.55      0.64 o
   0  14   1        0.02       -0.42      0.49 o
   1  14   1        0.60        0.09      1.04 o
   2  14   1        2.65        1.52      0.88 o
 -20   0   2        2.75        2.41      1.41 o
 -19   0   2        6.36        5.44      0.75 o
 -18   0   2       78.24       81.76      3.87 o
 -17   0   2       75.05       74.41      2.07 o
 -16   0   2        0.09        0.02      0.48 o
 -15   0   2       16.54       16.54      1.84 o
 -14   0   2      139.91      140.10      2.43 o
 -13   0   2     1669.17     1621.88     22.92 o
 -12   0   2      704.58      664.91      7.99 o
 -11   0   2      544.90      574.78      6.93 o
 -10   0   2        6.76        8.71      1.37 o
  -9   0   2      634.17      674.07      9.69 o
  -8   0   2      986.58     1024.69     14.18 o
  -7   0   2      716.09      860.73     11.92 o
  -6   0   2     4598.00     5149.37     69.42 o
  -5   0   2     3801.72     4076.61     54.48 o
  -4   0   2      495.76      700.64      9.59 o
   4   0   2     6521.27     7886.49    105.04 o
   5   0   2      280.83      345.62      3.67 o
   6   0   2     1375.07     1616.58     13.92 o
   7   0   2       42.06       39.48      0.78 o
   8   0   2     1187.39     1228.60     10.87 o
   9   0   2     1277.16     1324.21     11.74 o
  10   0   2      154.84      148.11      2.16 o
  11   0   2       14.27       12.38      0.69 o
  12   0   2      100.05       94.03      3.42 o
  13   0   2        1.53        1.38      1.04 o
  14   0   2        7.71        7.18      0.77 o
  15   0   2        0.81        1.30      0.75 o
  16   0   2      590.00      627.20     10.14 o
  17   0   2       20.30       21.08      3.03 o
  18   0   2        3.62        3.60      1.14 o
  19   0   2        0.00       -1.46      0.93 o
 -20   1   2        5.29        6.66      0.79 o
 -19   1   2        2.96        1.74      0.66 o
 -18   1   2       16.49       15.66      1.04 o
 -17   1   2        1.50        1.39      0.38 o
 -16   1   2        0.14       -0.10      0.34 o
 -15   1   2       15.61       15.20      0.64 o
 -14   1   2      120.18      123.44      1.57 o
 -13   1   2      928.91      898.30      7.49 o
 -12   1   2        8.60       11.42      0.69 o
 -11   1   2      235.93      223.55      2.07 o
 -10   1   2      367.88      376.37      3.10 o
  -9   1   2      188.29      199.68      1.79 o
  -8   1   2       19.68       22.75      0.50 o
  -7   1   2       43.74       61.46      1.00 o
  -6   1   2       28.79       27.92      0.42 o
  -5   1   2     1893.18     2180.47     34.91 o
   2   1   2     1008.94     1109.92     21.02 o
   3   1   2     1398.87     1589.23     17.39 o
   4   1   2      193.85      249.61      2.44 o
   5   1   2      832.57     1009.76      7.45 o
   6   1   2      360.11      393.45      2.80 o
   7   1   2      875.94     1018.64      6.40 o
   8   1   2      154.92      171.90      1.51 o
   9   1   2       16.91       15.37      0.44 o
  10   1   2        1.91        0.39      0.26 o
  11   1   2       70.87       71.69      1.10 o
  12   1   2       38.54       35.58      0.87 o
  13   1   2       24.36       24.32      0.86 o
  14   1   2        2.77        2.67      0.51 o
  15   1   2      107.73      112.04      2.08 o
  16   1   2       79.22       81.49      1.78 o
  17   1   2       58.11       60.33      1.56 o
  18   1   2       13.71       15.69      0.96 o
 -20   2   2        0.17       -0.45      0.62 o
 -19   2   2        2.12        1.15      0.68 o
 -18   2   2       21.88       21.04      1.04 o
 -17   2   2       76.04       80.95      1.75 o
 -16   2   2      160.45      161.30      2.55 o
 -15   2   2       97.08       93.31      1.78 o
 -14   2   2      840.25      826.86      8.71 o
 -13   2   2       58.91       61.39      0.87 o
 -12   2   2       36.56       37.25      0.64 o
 -11   2   2       68.41       71.57      0.90 o
 -10   2   2        4.01        4.14      0.39 o
  -9   2   2        5.29        5.73      0.28 o
  -8   2   2      127.27      117.90      1.22 o
  -7   2   2      203.19      241.55      3.30 o
  -6   2   2     1043.95     1189.34      9.37 o
  -5   2   2      501.25      648.68      4.81 o
  -4   2   2      617.11      602.14     49.67 o
   1   2   2      198.06      200.27      4.21 o
   2   2   2       85.34       85.64      1.06 o
   3   2   2      117.62      123.79      1.35 o
   4   2   2       38.52       29.70      0.96 o
   5   2   2      256.98      290.67      2.60 o
   6   2   2     2203.44     2383.47     17.13 o
   7   2   2      173.19      168.17      1.67 o
   8   2   2      253.67      240.37      2.08 o
   9   2   2       23.18       23.02      0.56 o
  10   2   2      568.92      536.36      4.80 o
  11   2   2      156.05      156.60      2.05 o
  12   2   2       88.88       82.93      1.42 o
  13   2   2       11.42       11.16      0.63 o
  14   2   2        8.39        6.76      0.63 o
  15   2   2        7.35        9.28      0.72 o
  16   2   2        0.09       -0.13      0.47 o
  17   2   2       15.24       14.96      0.88 o
  18   2   2      189.22      197.45      3.02 o
 -19   3   2        0.99        0.32      0.62 o
 -18   3   2       10.54       11.04      0.96 o
 -17   3   2       14.89       14.27      1.00 o
 -16   3   2       11.40       10.24      0.72 o
 -15   3   2      165.46      168.56      2.35 o
 -14   3   2       13.17       12.59      0.67 o
 -13   3   2      332.96      334.90      3.97 o
 -12   3   2      271.76      263.96      2.96 o
 -11   3   2        7.08       10.13      0.47 o
 -10   3   2       32.58       28.12      0.57 o
  -9   3   2       25.90       32.68      0.77 o
  -8   3   2        3.24        2.47      0.30 o
  -7   3   2        2.38        3.52      0.21 o
  -6   3   2       62.36       80.41      0.82 o
  -5   3   2      120.79      189.73      1.50 o
  -4   3   2        0.65        0.51      0.19 o
  -3   3   2     2834.90     3193.77     58.44 o
  -2   3   2      499.53      537.46      6.19 o
  -1   3   2      139.16      205.03      2.58 o
   0   3   2      584.74      660.20      7.44 o
   1   3   2       49.43       55.01      1.80 o
   2   3   2      593.77      674.28      5.87 o
   3   3   2       57.19       61.95      1.07 o
   4   3   2      151.26      173.45      2.10 o
   5   3   2        0.01        1.46      0.24 o
   6   3   2       18.89       23.84      0.59 o
   7   3   2      191.96      150.49      1.82 o
   8   3   2       19.44       16.73      0.54 o
   9   3   2      382.92      386.26      3.58 o
  10   3   2      254.65      250.26      2.59 o
  11   3   2      119.53      112.68      1.54 o
  12   3   2        2.40        1.92      0.38 o
  13   3   2       18.62       20.53      0.78 o
  14   3   2       25.92       24.10      0.84 o
  15   3   2       13.52       13.00      0.85 o
  16   3   2        2.91        1.49      0.50 o
  17   3   2       12.70       14.29      1.13 o
  18   3   2        0.18        1.03      0.75 o
 -19   4   2        3.09        2.96      0.67 o
 -18   4   2        2.11        1.00      0.56 o
 -17   4   2       64.34       66.67      1.64 o
 -16   4   2      121.14      111.50      2.08 o
 -15   4   2        5.47        7.30      0.68 o
 -14   4   2       38.65       42.57      1.28 o
 -13   4   2      262.79      253.16      3.28 o
 -12   4   2       10.27       11.38      0.80 o
 -11   4   2      215.03      204.64      2.46 o
 -10   4   2      242.12      218.71      2.13 o
  -9   4   2        0.40        0.55      0.21 o
  -8   4   2       18.20       20.18      0.59 o
  -7   4   2        1.88        4.09      0.29 o
  -6   4   2      210.79      211.19      1.80 o
  -5   4   2      498.59      542.66      4.10 o
  -4   4   2     3392.89     3713.36     31.23 o
  -3   4   2      891.08      959.34     10.83 o
  -2   4   2        1.10        0.57      0.20 o
  -1   4   2      345.38      413.93      3.35 o
   0   4   2      704.86      766.20      7.43 o
   1   4   2      284.54      316.49      2.93 o
   2   4   2      450.33      582.63      5.81 o
   3   4   2       25.44       32.15      0.62 o
   4   4   2      207.64      227.27      2.09 o
   5   4   2       19.58       18.94      0.48 o
   6   4   2      196.90      200.90      2.00 o
   7   4   2       54.61       48.61      0.80 o
   8   4   2     1504.08     1376.46     11.04 o
   9   4   2      190.98      196.28      2.11 o
  10   4   2        4.19        3.52      0.42 o
  11   4   2       22.30       19.85      0.64 o
  12   4   2        5.49        5.24      0.43 o
  13   4   2      101.83      101.26      1.89 o
  14   4   2       55.28       50.41      1.61 o
  15   4   2       10.77        9.85      0.80 o
  16   4   2       37.83       37.25      1.51 o
  17   4   2        7.07        7.36      1.17 o
  18   4   2       14.15       14.29      1.38 o
 -19   5   2        0.11       -0.97      0.55 o
 -18   5   2       12.06       12.08      0.88 o
 -17   5   2       54.90       54.59      1.48 o
 -16   5   2       23.03       23.68      1.06 o
 -15   5   2      213.30      218.38      3.13 o
 -14   5   2       60.65       63.09      1.72 o
 -13   5   2        6.47        6.80      0.58 o
 -12   5   2       40.87       42.90      1.29 o
 -11   5   2        6.19        4.16      0.38 o
 -10   5   2       16.42       10.99      0.51 o
  -9   5   2       29.11       34.53      0.71 o
  -8   5   2      110.69      103.67      1.27 o
  -7   5   2      212.96      246.17      2.14 o
  -6   5   2       51.52       50.13      0.64 o
  -5   5   2     1563.43     1790.75     12.91 o
  -4   5   2        0.43        0.24      0.13 o
  -3   5   2     1921.02     2171.84     18.42 o
  -2   5   2       38.41       41.74      0.48 o
  -1   5   2       76.98       81.34      0.86 o
   0   5   2      113.86      113.59      1.54 o
   1   5   2     1564.69     1678.73     13.04 o
   2   5   2       43.42       36.90      1.05 o
   3   5   2        8.11        9.82      0.37 o
   4   5   2       35.97       33.46      0.66 o
   5   5   2      273.55      245.50      2.29 o
   6   5   2        0.03       -0.48      0.33 o
   7   5   2      637.14      652.06      5.52 o
   8   5   2      310.85      304.64      3.15 o
   9   5   2       97.19       99.32      1.40 o
  10   5   2        0.15        0.00      0.26 o
  11   5   2        1.36        1.50      0.29 o
  12   5   2       85.79       81.80      1.73 o
  13   5   2      261.72      243.14      3.10 o
  14   5   2        1.97        2.11      0.55 o
  15   5   2        2.20        2.34      0.76 o
  16   5   2        2.57        2.11      0.72 o
  17   5   2       82.68       87.96      2.94 o
 -18   6   2       44.69       43.23      1.35 o
 -17   6   2       31.52       32.68      1.78 o
 -16   6   2       75.42       80.18      1.73 o
 -15   6   2       87.61       84.20      1.72 o
 -14   6   2       42.39       41.79      1.43 o
 -13   6   2       19.97       22.58      0.87 o
 -12   6   2        5.19        3.81      0.43 o
 -11   6   2       12.87       14.81      0.59 o
 -10   6   2       16.60       17.79      0.87 o
  -9   6   2       40.12       26.22      0.73 o
  -8   6   2      568.93      505.22      4.44 o
  -7   6   2      152.62      172.46      1.62 o
  -6   6   2      421.30      452.95      3.92 o
  -5   6   2       75.10       67.25      1.14 o
  -4   6   2      133.68      160.67      2.10 o
  -3   6   2      216.14      230.27      3.05 o
  -2   6   2       21.12       25.22      0.56 o
  -1   6   2      987.13     1032.46     11.33 o
   0   6   2      562.77      577.84      4.36 o
   1   6   2        2.05        2.66      0.20 o
   3   6   2       18.97       15.53      0.48 o
   4   6   2      367.44      394.63      3.75 o
   5   6   2      483.62      489.08      4.64 o
   6   6   2     1033.38     1016.06      9.11 o
   7   6   2      247.90      242.97      2.71 o
   8   6   2       48.28       48.30      1.01 o
   9   6   2       57.67       58.33      1.60 o
  10   6   2        1.80        1.31      0.41 o
  11   6   2       82.88       82.61      1.67 o
  12   6   2       11.06       11.45      0.78 o
  13   6   2       25.83       23.16      1.05 o
  14   6   2       68.51       60.05      1.58 o
  15   6   2        4.71        4.88      0.77 o
  16   6   2       41.34       43.78      1.70 o
  17   6   2      100.98      105.59      2.60 o
 -17   7   2        2.03        1.08      0.54 o
 -16   7   2        5.38        4.58      0.60 o
 -15   7   2       12.77       12.91      1.08 o
 -14   7   2        6.70        6.88      0.75 o
 -13   7   2      132.81      137.70      2.65 o
 -12   7   2       11.63       14.35      0.62 o
 -11   7   2       62.53       68.45      1.16 o
 -10   7   2       38.31       32.40      0.84 o
  -9   7   2       66.28       54.33      0.95 o
  -8   7   2        5.58        8.18      0.38 o
  -7   7   2        2.60       10.16      0.57 o
  -6   7   2       49.48       61.25      1.16 o
  -5   7   2       10.99       13.44      0.85 o
  -4   7   2        6.53        5.80      0.58 o
  -3   7   2       23.77       25.54      0.68 o
  -2   7   2        2.43        1.60      0.18 o
  -1   7   2      307.55      336.91      2.69 o
   0   7   2       18.17       18.92      0.43 o
   1   7   2        3.58        4.91      0.32 o
   2   7   2      143.38      148.98      1.75 o
   3   7   2       53.87       65.12      1.17 o
   4   7   2       10.46        8.43      0.51 o
   5   7   2      111.27       93.41      1.55 o
   6   7   2        1.66        1.49      0.28 o
   7   7   2      162.34      153.29      1.94 o
   8   7   2        0.06        0.06      0.29 o
   9   7   2       71.17       71.90      1.66 o
  10   7   2       16.28       16.86      0.82 o
  11   7   2        8.39        8.63      0.68 o
  12   7   2        3.69        3.19      0.55 o
  13   7   2        1.88        2.23      0.54 o
  14   7   2        0.09       -0.36      0.82 o
  15   7   2        0.05        0.54      0.54 o
  16   7   2       11.05       13.43      1.11 o
 -16   8   2        0.02       -1.25      0.63 o
 -15   8   2       10.36        9.55      0.97 o
 -14   8   2        0.33       -0.75      0.64 o
 -13   8   2        0.59        0.46      0.57 o
 -12   8   2        5.03        6.17      0.68 o
 -11   8   2        0.34        0.55      0.44 o
 -10   8   2        0.00       -0.04      0.39 o
  -9   8   2       36.32       34.13      1.04 o
  -8   8   2       10.68        8.65      0.60 o
  -7   8   2       79.57       71.34      1.38 o
  -6   8   2        5.80        5.93      0.47 o
  -5   8   2       13.68       13.01      0.61 o
  -4   8   2       26.91       29.21      0.90 o
  -3   8   2        0.60        0.07      0.31 o
  -2   8   2        4.44        6.07      0.33 o
  -1   8   2       19.99       20.90      0.58 o
   0   8   2       66.87       73.40      1.07 o
   1   8   2        1.04        1.03      0.43 o
   2   8   2        0.00       -0.15      0.27 o
   3   8   2      292.79      301.97      4.09 o
   4   8   2       93.05       99.56      1.63 o
   5   8   2       74.57       72.89      1.39 o
   6   8   2        7.51        8.08      0.83 o
   7   8   2       41.47       40.55      1.54 o
   8   8   2       13.92       14.30      0.62 o
   9   8   2        5.71        6.17      0.49 o
  10   8   2        1.75        2.53      0.48 o
  11   8   2        1.80        3.09      0.52 o
  12   8   2       16.92       17.12      0.89 o
  13   8   2        0.01       -0.22      0.49 o
  14   8   2        0.00       -0.12      0.51 o
  15   8   2       63.13       59.66      1.60 o
 -15   9   2        4.80        6.92      1.05 o
 -14   9   2       31.24       30.54      1.44 o
 -13   9   2        0.01        0.97      0.64 o
 -12   9   2       84.18       82.07      1.82 o
 -11   9   2        0.00       -0.04      0.46 o
 -10   9   2       58.19       56.30      1.54 o
  -9   9   2        0.33        0.86      0.43 o
  -8   9   2      227.65      219.31      2.99 o
  -7   9   2       10.14        9.52      0.62 o
  -6   9   2       81.91       79.27      1.45 o
  -5   9   2       61.89       54.42      1.12 o
  -4   9   2       65.24       60.59      1.46 o
  -3   9   2       35.28       35.52      1.10 o
  -2   9   2       37.05       38.22      2.01 o
  -1   9   2       58.69       57.66      1.30 o
   0   9   2       29.40       29.07      0.80 o
   1   9   2       98.38       98.68      1.58 o
   2   9   2       77.19       77.01      1.42 o
   3   9   2       26.15       26.04      0.84 o
   4   9   2      182.37      173.33      2.43 o
   5   9   2       10.11       11.66      0.89 o
   6   9   2        1.82        1.89      0.44 o
   7   9   2       73.14       72.56      2.17 o
   8   9   2      206.05      199.25      2.90 o
   9   9   2      223.90      227.91      3.25 o
  10   9   2        3.76        3.97      0.67 o
  11   9   2       17.06       17.01      1.06 o
  12   9   2       33.49       37.01      1.43 o
  13   9   2       59.59       62.21      1.86 o
  14   9   2       27.22       27.77      1.40 o
 -14  10   2       75.03       82.66      2.18 o
 -13  10   2        6.89        6.93      0.89 o
 -12  10   2       56.29       58.04      1.73 o
 -11  10   2       17.31       17.29      0.95 o
 -10  10   2       40.67       40.28      1.21 o
  -9  10   2       17.47       16.99      0.90 o
  -8  10   2        2.84        1.65      0.44 o
  -7  10   2        7.46        7.15      0.54 o
  -6  10   2        0.05        0.13      0.46 o
  -5  10   2       68.21       66.88      1.67 o
  -4  10   2       57.20       52.30      1.52 o
  -3  10   2       35.48       36.16      1.39 o
  -2  10   2      371.51      380.51      5.20 o
  -1  10   2      215.13      216.09      2.69 o
   0  10   2      768.16      784.24      8.12 o
   1  10   2        0.98        0.52      0.36 o
   2  10   2        0.00       -0.38      0.33 o
   3  10   2       27.31       25.23      0.87 o
   4  10   2        5.70        5.79      0.54 o
   5  10   2        0.24       -0.14      0.37 o
   6  10   2        1.76        1.46      0.45 o
   7  10   2        0.13        0.52      0.43 o
   8  10   2        9.05        9.48      0.72 o
   9  10   2       75.48       75.73      1.68 o
  10  10   2       81.97       84.50      2.63 o
  11  10   2       44.63       45.15      1.53 o
  12  10   2      234.40      234.29      3.95 o
  13  10   2       13.89       14.65      1.06 o
 -13  11   2       22.05       23.69      1.69 o
 -12  11   2      151.25      159.72      3.99 o
 -11  11   2        7.43        8.53      2.69 o
 -10  11   2       32.08       33.69      1.54 o
  -9  11   2       11.27       13.99      1.04 o
  -8  11   2        8.79        8.58      0.76 o
  -7  11   2       54.43       52.93      1.73 o
  -6  11   2       10.08       12.76      0.93 o
  -5  11   2        1.34        0.35      0.49 o
  -4  11   2        2.23        1.75      0.54 o
  -3  11   2        3.16        3.53      0.62 o
  -2  11   2       85.56       84.92      1.94 o
  -1  11   2        4.60        4.05      0.62 o
   0  11   2       67.82       70.84      1.75 o
   1  11   2       36.99       41.50      1.54 o
   2  11   2       21.24       20.76      1.04 o
   3  11   2        9.11        9.96      0.66 o
   4  11   2        1.45        0.68      0.42 o
   5  11   2       14.90       13.07      0.77 o
   6  11   2        0.05        0.01      0.48 o
   7  11   2        8.53        6.71      0.65 o
   8  11   2        9.56        9.58      0.74 o
   9  11   2        4.06        3.24      1.21 o
  10  11   2      141.27      141.05      3.34 o
  11  11   2      106.49      103.61      2.28 o
 -11  12   2      109.07      117.05      3.33 o
 -10  12   2       45.01       46.72      2.08 o
  -9  12   2        6.40        6.71      0.89 o
  -8  12   2        1.77        1.56      0.66 o
  -7  12   2        3.63        3.73      0.62 o
  -6  12   2        5.94        5.29      1.24 o
  -5  12   2       33.34       30.11      1.29 o
  -4  12   2       58.55       57.27      1.68 o
  -3  12   2        4.17        4.81      0.69 o
  -2  12   2       40.39       43.21      1.46 o
  -1  12   2       37.04       34.69      1.82 o
   0  12   2       57.44       58.77      1.65 o
   1  12   2       57.04       57.64      1.64 o
   2  12   2       54.71       56.38      1.45 o
   3  12   2       84.04       80.94      1.59 o
   4  12   2        0.92        1.30      0.46 o
   5  12   2        0.37        0.12      0.42 o
   6  12   2        0.02        0.38      0.45 o
   7  12   2       21.81       20.91      0.95 o
   8  12   2       58.42       60.19      1.45 o
   9  12   2        2.00        1.56      0.72 o
  -8  13   2        0.15       -0.24      0.82 o
  -7  13   2        1.96        1.94      0.60 o
  -6  13   2       11.88       13.63      0.98 o
  -5  13   2        4.31        4.57      0.65 o
  -4  13   2       24.56       25.62      1.28 o
  -3  13   2        0.49        0.61      0.60 o
  -2  13   2        0.20        0.60      0.59 o
  -1  13   2       42.15       41.35      1.48 o
   0  13   2       28.46       27.75      1.81 o
   1  13   2       79.82       80.57      2.00 o
   2  13   2        3.36        2.85      0.68 o
   3  13   2      267.71      266.33      3.37 o
   4  13   2        0.13       -0.50      0.52 o
   5  13   2        0.61        0.69      0.45 o
   6  13   2       11.45       10.47      0.67 o
  -3  14   2        3.10        2.85      0.62 o
  -2  14   2       18.45       19.96      0.99 o
  -1  14   2        0.07        0.64      0.62 o
   0  14   2       19.37       18.29      1.10 o
   1  14   2       26.05       24.28      1.20 o
 -20   1   3       45.41       42.72      2.08 o
 -19   1   3        5.15        5.20      0.71 o
 -18   1   3       12.55       13.51      0.82 o
 -17   1   3      199.18      204.56      2.96 o
 -16   1   3       54.44       52.27      1.17 o
 -15   1   3      105.59      105.43      1.36 o
 -14   1   3       96.44       91.55      1.23 o
 -13   1   3      157.17      155.52      1.73 o
 -12   1   3       46.53       44.66      0.76 o
 -11   1   3        0.00       -0.20      0.18 o
 -10   1   3       16.64       16.17      0.45 o
  -9   1   3       39.69       52.14      0.72 o
  -8   1   3      175.69      204.42      1.87 o
  -7   1   3      659.22      666.73      6.62 o
  -6   1   3       17.30        9.33      0.41 o
  -5   1   3     1658.66     1888.47     19.54 o
  -4   1   3      239.28      258.05      3.13 o
  -3   1   3      789.33      891.83     15.39 o
   1   1   3       10.28       17.24      2.34 o
   2   1   3      580.17      698.08      9.74 o
   3   1   3      371.99      439.34      4.49 o
   4   1   3       82.41       96.22      1.10 o
   5   1   3     1461.50     1722.64     11.69 o
   6   1   3      116.42      136.37      1.18 o
   7   1   3      109.90      120.76      1.12 o
   8   1   3        0.05       -0.35      0.18 o
   9   1   3      132.23      111.99      1.28 o
  10   1   3      111.17      106.81      1.29 o
  11   1   3        8.82        9.47      0.58 o
  12   1   3       22.44       24.77      1.00 o
  13   1   3        3.72        3.46      0.48 o
  14   1   3       58.70       56.07      1.93 o
  15   1   3       83.44       93.82      1.93 o
  16   1   3        0.08        0.06      0.51 o
  17   1   3       22.56       25.91      1.32 o
  18   1   3        0.02       -0.82      0.60 o
 -20   2   3       15.55       16.63      1.90 o
 -19   2   3        4.24        3.34      0.64 o
 -18   2   3       29.79       31.04      1.15 o
 -17   2   3      122.36      124.26      2.18 o
 -16   2   3        8.62        9.55      0.70 o
 -15   2   3      565.23      550.07      6.15 o
 -14   2   3      260.86      251.30      3.01 o
 -13   2   3       50.76       53.52      1.06 o
 -12   2   3      137.14      123.84      1.54 o
 -11   2   3      164.93      163.28      1.80 o
 -10   2   3      101.69      109.26      1.32 o
  -9   2   3        0.12       -0.12      0.26 o
  -8   2   3     1260.40     1419.44     12.31 o
  -7   2   3      740.57      789.20      5.89 o
  -6   2   3      853.27      937.63      7.43 o
  -5   2   3     1788.92     2077.27     17.52 o
  -4   2   3      377.47      427.51      7.67 o
  -3   2   3     1875.52     2169.59     40.83 o
   2   2   3     2494.37     3049.68     25.61 o
   3   2   3       87.12      116.34      1.74 o
   4   2   3     2422.02     2817.87     21.72 o
   5   2   3      338.41      364.35      2.98 o
   6   2   3       17.80       33.03      0.57 o
   7   2   3     1238.78     1279.56      8.90 o
   8   2   3       20.11       14.58      0.49 o
   9   2   3       17.22       17.00      0.56 o
  10   2   3       15.38       14.39      0.56 o
  11   2   3       28.52       29.41      0.79 o
  12   2   3       62.09       51.51      1.49 o
  13   2   3       28.28       31.16      1.06 o
  14   2   3      338.68      348.73      4.42 o
  15   2   3        5.99        9.03      0.75 o
  16   2   3        5.69        5.17      0.67 o
  17   2   3        1.37        1.82      0.59 o
  18   2   3        0.68        0.68      0.58 o
 -20   3   3       13.64       14.98      0.98 o
 -19   3   3        0.32       -0.12      0.73 o
 -18   3   3       41.03       44.67      1.34 o
 -17   3   3       52.62       51.80      1.37 o
 -16   3   3      471.82      462.10      5.45 o
 -15   3   3        9.59        9.40      0.69 o
 -14   3   3       36.45       33.59      1.65 o
 -13   3   3       67.61       64.54      1.20 o
 -12   3   3        0.01        1.23      0.29 o
 -11   3   3       47.53       48.73      0.86 o
 -10   3   3       74.56       58.68      0.91 o
  -9   3   3       34.15       42.70      0.76 o
  -8   3   3       84.82       95.77      1.31 o
  -7   3   3       74.85       90.70      0.92 o
  -6   3   3       23.12       21.43      0.43 o
  -5   3   3     1740.82     2013.17     15.68 o
  -4   3   3      134.60      183.76      1.95 o
  -3   3   3     4182.12     4824.81     45.46 o
  -2   3   3        3.32        5.28      0.40 o
  -1   3   3      928.71     1163.00     12.92 o
   0   3   3      408.89      471.73      4.18 o
   1   3   3       83.56      109.10      1.40 o
   2   3   3       47.69       61.83      0.77 o
   3   3   3       70.50       59.95      0.84 o
   4   3   3      154.57      167.54      1.67 o
   5   3   3      559.13      605.23      9.09 o
   6   3   3      199.19      212.26      2.12 o
   7   3   3      381.12      390.34      3.29 o
   8   3   3       29.72       23.05      0.64 o
   9   3   3      364.56      338.40      3.27 o
  10   3   3       71.29       67.38      1.13 o
  11   3   3      216.73      197.77      2.28 o
  12   3   3       45.48       47.43      1.02 o
  13   3   3       44.81       54.20      1.33 o
  14   3   3       33.17       33.59      1.11 o
  15   3   3       16.53       18.62      0.93 o
  16   3   3       26.44       24.09      1.04 o
  17   3   3        0.55        0.56      0.52 o
  18   3   3        9.65        9.73      1.10 o
 -19   4   3        1.70        2.83      0.86 o
 -18   4   3       22.85       25.41      1.11 o
 -17   4   3       38.99       36.96      1.21 o
 -16   4   3      572.59      555.73      6.38 o
 -15   4   3       21.45       25.70      0.97 o
 -14   4   3       36.75       38.95      0.99 o
 -13   4   3       17.85       18.05      0.81 o
 -12   4   3        5.86        5.82      0.70 o
 -11   4   3       21.76       14.67      0.57 o
 -10   4   3      276.63      205.05      2.15 o
  -9   4   3        6.81        5.11      0.30 o
  -8   4   3        1.20        0.35      0.14 o
  -7   4   3        9.06        5.15      0.20 o
  -6   4   3      411.73      472.13      3.51 o
  -5   4   3      472.30      535.36      5.01 o
  -4   4   3     7018.15     7885.44     74.22 o
  -3   4   3      150.88      180.23      2.57 o
  -2   4   3       22.60       18.04      0.52 o
  -1   4   3      126.85      119.52      1.91 o
   0   4   3       91.58      104.16      1.03 o
   1   4   3       17.47       18.52      0.49 o
   2   4   3      279.54      304.48      3.80 o
   3   4   3      420.04      436.65      5.07 o
   4   4   3        8.76        7.58      0.33 o
   5   4   3      183.20      175.22      1.90 o
   6   4   3       51.05       42.03      1.26 o
   7   4   3        0.02       -0.10      0.24 o
   8   4   3     1069.98     1052.70      9.47 o
   9   4   3      175.88      173.34      2.15 o
  10   4   3       10.77       10.45      0.52 o
  11   4   3       67.46       66.88      1.35 o
  12   4   3       99.85       92.08      1.43 o
  13   4   3        1.90        1.23      0.53 o
  14   4   3        0.56       -0.03      0.44 o
  15   4   3       76.41       76.92      1.59 o
  16   4   3       48.39       50.73      1.77 o
  17   4   3       96.05       99.86      3.61 o
 -19   5   3        2.55        2.34      0.62 o
 -18   5   3      110.14      106.26      2.09 o
 -17   5   3       16.02       18.37      0.96 o
 -16   5   3       63.31       61.40      1.48 o
 -15   5   3       59.48       59.01      1.39 o
 -14   5   3      212.13      217.63      2.97 o
 -13   5   3        1.03        2.11      0.42 o
 -12   5   3       13.59        9.88      0.58 o
 -11   5   3      108.77       91.57      1.49 o
 -10   5   3       61.56       50.77      0.93 o
  -9   5   3      203.37      163.80      1.68 o
  -8   5   3       17.50       10.87      0.40 o
  -7   5   3        0.72        2.17      0.25 o
  -6   5   3      205.26      230.48      1.91 o
  -5   5   3      200.12      221.21      2.80 o
  -4   5   3       13.58       14.63      0.59 o
  -3   5   3        0.21        0.59      0.24 o
  -2   5   3      532.89      596.00      6.10 o
  -1   5   3       40.33       50.59      2.57 o
   0   5   3      641.83      686.70      7.89 o
   1   5   3      413.64      475.26      4.35 o
   2   5   3      182.98      183.39      3.20 o
   3   5   3      223.40      156.97      3.70 o
   4   5   3      147.56      156.63      1.78 o
   5   5   3      181.92      163.15      1.70 o
   6   5   3       54.29       50.52      0.84 o
   7   5   3       45.76       42.64      0.87 o
   8   5   3       45.07       43.19      0.90 o
   9   5   3       21.10       22.06      1.16 o
  10   5   3       19.95       20.11      0.69 o
  11   5   3       38.70       42.84      0.97 o
  12   5   3      118.45      111.04      1.69 o
  13   5   3        0.46        0.55      0.34 o
  14   5   3       49.10       46.99      1.59 o
  15   5   3       18.77       16.79      1.16 o
  16   5   3       18.80       18.56      1.25 o
  17   5   3       86.57       90.08      2.44 o
 -18   6   3      127.55      124.06      2.40 o
 -17   6   3        5.16        3.79      0.59 o
 -16   6   3        5.25        6.03      0.63 o
 -15   6   3       95.19       93.51      1.74 o
 -14   6   3       65.76       67.09      1.40 o
 -13   6   3       10.44        9.64      0.59 o
 -12   6   3       25.96       26.28      0.79 o
 -11   6   3        0.04       -0.10      0.25 o
 -10   6   3       26.89       21.88      0.57 o
  -9   6   3       42.01       25.85      0.81 o
  -8   6   3       22.85       31.96      0.77 o
  -7   6   3      169.53      189.37      2.22 o
  -6   6   3     2212.23     2475.11     21.20 o
  -5   6   3       12.57        9.94      0.44 o
  -4   6   3      140.06      138.69      1.43 o
  -3   6   3      113.08      139.83      1.52 o
  -2   6   3        4.80        4.98      0.25 o
  -1   6   3       96.06       93.68      1.52 o
   0   6   3       21.80       35.49      0.56 o
   1   6   3      282.98      294.94      3.23 o
   2   6   3      257.39      276.50      6.13 o
   3   6   3        3.95        4.86      0.53 o
   4   6   3        0.01       -0.42      0.21 o
   5   6   3       29.09       25.63      0.67 o
   6   6   3     2273.10     2193.66     17.20 o
   7   6   3       50.55       50.46      0.85 o
   8   6   3      365.90      357.30      3.64 o
   9   6   3        0.57        0.72      0.28 o
  10   6   3       42.34       41.13      0.87 o
  11   6   3        7.24        6.71      0.64 o
  12   6   3       27.45       24.98      1.03 o
  13   6   3       83.32       75.73      1.75 o
  14   6   3       43.02       38.27      1.31 o
  15   6   3       11.67       12.12      1.23 o
  16   6   3        9.15        7.71      1.15 o
 -18   7   3       13.68       13.86      1.18 o
 -17   7   3      106.34      114.35      3.90 o
 -16   7   3       14.64       14.25      1.12 o
 -15   7   3        0.08       -0.23      0.57 o
 -14   7   3       47.24       50.91      1.60 o
 -13   7   3       11.79       10.60      1.50 o
 -12   7   3       10.35       10.20      0.79 o
 -11   7   3      108.69      103.83      2.46 o
 -10   7   3      141.06      129.30      2.21 o
  -9   7   3        3.61        1.86      0.39 o
  -8   7   3      117.24      124.66      2.01 o
  -7   7   3      515.18      484.11      6.77 o
  -6   7   3       63.62       59.60      1.14 o
  -5   7   3      410.73      436.25      4.75 o
  -4   7   3      338.05      343.98      3.84 o
  -3   7   3      293.26      298.25      3.38 o
  -2   7   3      274.82      283.21      2.87 o
  -1   7   3       42.79       37.84      0.72 o
   0   7   3        8.55        6.18      0.27 o
   1   7   3       67.74       73.25      1.04 o
   2   7   3       74.30       73.83      1.17 o
   3   7   3       49.39       49.21      0.85 o
   4   7   3      113.19      108.96      1.42 o
   5   7   3      664.92      669.81      6.20 o
   6   7   3      348.88      344.90      4.12 o
   7   7   3        7.49        6.39      0.39 o
   8   7   3       22.32       20.57      0.75 o
   9   7   3       54.52       50.69      1.20 o
  10   7   3        2.21        2.81      0.54 o
  11   7   3       74.02       72.10      2.26 o
  12   7   3       23.01       21.35      1.43 o
  13   7   3        0.49        0.11      0.48 o
  14   7   3        0.25        0.90      0.55 o
  15   7   3       66.24       73.14      2.07 o
 -17   8   3       12.20       13.34      1.75 o
 -16   8   3        0.10       -0.18      0.65 o
 -15   8   3        2.41        2.16      0.73 o
 -14   8   3       45.47       42.95      1.54 o
 -13   8   3       72.00       75.59      2.76 o
 -12   8   3      207.01      210.49      3.16 o
 -11   8   3       10.91       10.35      0.81 o
 -10   8   3      193.21      185.92      3.10 o
  -9   8   3        1.52        2.53      0.69 o
  -8   8   3      290.38      268.02      3.41 o
  -7   8   3      164.09      144.42      2.13 o
  -6   8   3       11.23        6.65      0.50 o
  -5   8   3      159.92      167.48      2.27 o
  -4   8   3        4.46        4.75      0.45 o
  -3   8   3      284.08      277.22      3.26 o
  -2   8   3     1677.20     1722.47     16.71 o
  -1   8   3       24.77       21.33      0.67 o
   0   8   3       76.61       75.91      1.05 o
   1   8   3        0.99        0.61      0.23 o
   2   8   3      226.65      237.62      2.92 o
   3   8   3       77.73       74.69      1.37 o
   4   8   3      427.78      415.45      4.72 o
   5   8   3        6.93        7.28      0.57 o
   6   8   3      113.12      116.90      2.39 o
   7   8   3       62.99       58.88      2.00 o
   8   8   3       42.52       42.66      1.21 o
   9   8   3      155.41      151.40      3.00 o
  10   8   3      951.23      941.86      9.80 o
  11   8   3        1.07        0.37      0.44 o
  12   8   3        4.15        3.64      0.87 o
  13   8   3        0.72       -0.19      0.47 o
  14   8   3       18.65       20.41      1.02 o
 -16   9   3       15.40       15.53      1.16 o
 -15   9   3       15.03       16.30      2.10 o
 -14   9   3       95.50       95.11      2.73 o
 -13   9   3       84.02       87.51      1.97 o
 -12   9   3       59.71       64.73      1.62 o
 -11   9   3       65.94       66.85      1.57 o
 -10   9   3       22.44       23.85      1.08 o
  -9   9   3       84.05       86.07      1.88 o
  -8   9   3      126.14      130.61      2.39 o
  -7   9   3       17.31       20.95      0.83 o
  -6   9   3        0.13       -0.33      0.33 o
  -5   9   3        0.82        0.58      0.35 o
  -4   9   3       13.15       12.88      0.62 o
  -3   9   3       16.81       17.06      0.74 o
  -2   9   3      194.65      197.36      2.49 o
  -1   9   3       16.14       15.71      0.82 o
   0   9   3       30.80       30.26      0.75 o
   1   9   3       29.19       28.71      0.91 o
   2   9   3      148.46      150.76      2.15 o
   3   9   3      153.92      154.38      2.23 o
   4   9   3      100.43       99.29      1.73 o
   5   9   3      128.55      124.52      2.03 o
   6   9   3        2.44        2.35      0.47 o
   7   9   3        1.12        0.50      0.44 o
   8   9   3       59.97       60.73      1.47 o
   9   9   3       81.41       77.64      1.96 o
  10   9   3        3.32        3.50      0.69 o
  11   9   3       49.12       45.53      1.59 o
  12   9   3        0.00       -0.43      0.57 o
  13   9   3        5.66        4.42      0.81 o
 -14  10   3        1.54        0.65      0.69 o
 -13  10   3       51.61       57.26      1.91 o
 -12  10   3      129.94      132.79      2.45 o
 -11  10   3       29.38       30.27      1.15 o
 -10  10   3        3.28        3.41      0.63 o
  -9  10   3       31.70       29.27      1.14 o
  -8  10   3        5.57        5.27      0.56 o
  -7  10   3        1.53        1.75      0.43 o
  -6  10   3        1.80        1.08      0.48 o
  -5  10   3       16.04       11.93      0.62 o
  -4  10   3       90.20       84.77      1.86 o
  -3  10   3        6.87        8.02      0.70 o
  -2  10   3        2.50        2.73      0.55 o
  -1  10   3      125.52      120.93      2.29 o
   0  10   3      499.44      511.57      6.67 o
   1  10   3      101.48      101.38      1.63 o
   2  10   3        2.81        2.67      0.46 o
   3  10   3       16.83       14.64      0.92 o
   4  10   3       10.04        9.49      0.75 o
   5  10   3        9.84        9.04      0.67 o
   6  10   3        1.21        1.28      0.46 o
   7  10   3        3.00        2.27      0.53 o
   8  10   3      103.79      101.98      2.00 o
   9  10   3        0.18       -1.02      0.72 o
  10  10   3       11.48       11.74      0.97 o
  11  10   3        0.83       -0.15      0.71 o
  12  10   3      102.57      103.52      2.46 o
 -13  11   3        7.06        7.29      1.35 o
 -12  11   3        6.33        7.41      0.77 o
 -11  11   3       11.45       12.69      0.87 o
 -10  11   3        0.00        0.07      0.49 o
  -9  11   3        0.20        0.57      0.47 o
  -8  11   3        0.26        0.51      0.64 o
  -7  11   3        0.30        0.70      0.80 o
  -6  11   3        0.26        0.13      0.65 o
  -5  11   3       24.37       23.47      1.33 o
  -4  11   3        1.57        1.61      0.55 o
  -3  11   3       20.65       20.72      1.06 o
  -2  11   3       56.50       52.49      1.53 o
  -1  11   3       23.98       23.86      1.24 o
   0  11   3       12.02       11.09      0.86 o
   1  11   3       95.87      102.87      2.79 o
   2  11   3       38.06       39.12      1.02 o
   3  11   3        0.01       -0.01      0.39 o
   4  11   3        8.66        8.91      0.67 o
   5  11   3       15.08       13.89      0.98 o
   6  11   3        5.07        5.01      0.60 o
   7  11   3       60.12       61.03      1.51 o
   8  11   3        6.80        6.79      0.71 o
   9  11   3       18.57       17.71      0.99 o
  10  11   3        5.67        5.77      0.80 o
  11  11   3        0.73       -0.23      0.64 o
 -11  12   3      258.10      278.75      4.78 o
 -10  12   3       14.47       14.87      1.19 o
  -9  12   3        3.24        3.15      0.77 o
  -8  12   3       34.34       36.36      1.72 o
  -7  12   3        1.76        1.55      0.65 o
  -6  12   3        0.34        1.00      0.57 o
  -5  12   3       29.20       29.62      1.29 o
  -4  12   3        3.21        1.72      0.61 o
  -3  12   3       10.42       10.14      0.88 o
  -2  12   3       67.01       70.25      2.97 o
  -1  12   3       10.35        8.85      1.04 o
   0  12   3        6.78        7.21      0.80 o
   1  12   3      171.13      163.16      3.03 o
   2  12   3        0.06       -0.34      0.55 o
   3  12   3        2.37        2.18      0.45 o
   4  12   3       33.23       31.88      1.02 o
   5  12   3        7.45        6.66      0.65 o
   6  12   3        4.64        4.21      0.60 o
   7  12   3       25.45       26.44      1.09 o
   8  12   3        7.48        6.66      0.71 o
  -8  13   3       84.93       92.17      2.37 o
  -7  13   3        5.02        7.83      0.93 o
  -6  13   3       16.29       16.64      1.16 o
  -5  13   3        7.61        5.73      0.83 o
  -4  13   3        0.03       -0.56      0.57 o
  -3  13   3       20.33       20.81      1.30 o
  -2  13   3       26.90       27.65      1.31 o
  -1  13   3        6.87        6.60      1.38 o
   0  13   3       19.91       18.94      1.36 o
   1  13   3       30.55       31.80      1.45 o
   2  13   3       15.40       16.79      1.49 o
   3  13   3       18.19       16.79      1.10 o
   4  13   3       50.91       51.63      1.65 o
   5  13   3        4.13        5.46      0.58 o
   6  13   3        0.80        0.20      0.49 o
 -20   0   4       74.44       84.99      4.01 o
 -19   0   4      303.67      292.30      8.19 o
 -18   0   4       38.70       40.48      4.22 o
 -17   0   4       42.57       43.46      1.82 o
 -16   0   4        7.26        6.57      0.54 o
 -15   0   4        0.44        0.08      0.36 o
 -14   0   4      310.75      294.09      3.99 o
 -13   0   4       56.51       52.82      1.21 o
 -12   0   4       33.97       32.95      0.96 o
 -11   0   4       40.53       46.69      1.17 o
 -10   0   4      444.52      475.89      5.70 o
  -9   0   4       64.09       70.72      1.53 o
  -8   0   4     2597.11     2924.02     58.76 o
  -7   0   4     1528.75     1762.86     31.56 o
  -6   0   4      381.19      443.60      9.22 o
  -5   0   4     2346.63     2543.33     57.24 o
  -4   0   4        3.97        3.01      0.41 o
  -3   0   4        0.93        4.12      0.28 o
  -2   0   4    10303.04    10954.67    171.32 o
  -1   0   4       15.35       17.65      0.60 o
   0   0   4     1771.74     2091.56     71.22 o
   1   0   4       97.74       79.78      1.69 o
   2   0   4     3639.72     4280.82     70.29 o
   3   0   4     1266.65     1526.32     19.70 o
   4   0   4     4243.69     4948.66     46.44 o
   5   0   4      690.89      803.78      7.27 o
   6   0   4      196.42      228.38      2.30 o
   7   0   4        5.42        7.62      0.44 o
   8   0   4       25.38       23.37      0.83 o
   9   0   4      140.20      125.48      2.04 o
  10   0   4      652.88      518.04     12.53 o
  11   0   4       22.25       29.17      1.40 o
  12   0   4      277.85      269.37      5.10 o
  13   0   4        0.27        0.06      0.70 o
  14   0   4       28.94       27.46      1.56 o
  15   0   4        0.09       -0.26      0.72 o
  16   0   4      125.53      134.42      4.12 o
  17   0   4       40.96       36.38      1.90 o
 -20   1   4       32.00       33.07      1.84 o
 -19   1   4       32.85       34.12      1.48 o
 -18   1   4      240.43      238.88      3.26 o
 -17   1   4       75.73       78.38      1.57 o
 -16   1   4       11.94       12.09      0.64 o
 -15   1   4       56.05       50.28      1.14 o
 -14   1   4        6.08        4.86      0.47 o
 -13   1   4       21.53       21.13      0.67 o
 -12   1   4      216.83      198.67      2.27 o
 -11   1   4        0.46       -0.28      0.22 o
 -10   1   4      208.46      212.50      2.57 o
  -9   1   4       65.25       59.22      2.09 o
  -8   1   4      301.24      320.66      3.07 o
  -7   1   4      366.64      185.10      4.09 o
  -6   1   4     2028.19     2209.31     22.56 o
  -5   1   4        0.13        0.24      0.11 o
  -4   1   4      112.33      123.46      2.52 o
  -3   1   4      364.88      438.32     10.35 o
  -2   1   4      412.05      447.41      8.02 o
  -1   1   4       87.13       82.08      2.66 o
   0   1   4        0.23       -0.29      0.15 o
   1   1   4      713.96      809.36      7.06 o
   2   1   4       14.74       18.62      0.47 o
   3   1   4      606.58      694.97      5.69 o
   4   1   4       45.95       43.98      0.58 o
   5   1   4        0.02       -0.03      0.14 o
   6   1   4        2.93        5.97      0.32 o
   7   1   4        4.18        6.02      0.31 o
   8   1   4      194.39      202.55      1.92 o
   9   1   4      271.02      224.32      2.44 o
  10   1   4        0.05       -0.24      0.30 o
  11   1   4       11.98        8.91      0.59 o
  12   1   4       32.07       26.98      0.91 o
  13   1   4        0.03        0.26      0.42 o
  14   1   4       78.57       82.84      1.80 o
  15   1   4       46.19       50.92      1.64 o
  16   1   4        8.11        8.71      0.90 o
  17   1   4        0.39       -0.45      0.63 o
 -20   2   4        8.65        7.18      0.70 o
 -19   2   4        0.53        0.67      0.50 o
 -18   2   4        2.24        1.98      0.54 o
 -17   2   4        0.00        0.50      0.47 o
 -16   2   4        0.01        0.26      0.42 o
 -15   2   4       13.57       11.49      0.63 o
 -14   2   4        2.83        2.42      0.39 o
 -13   2   4       18.70       14.88      0.61 o
 -12   2   4      110.60       84.81      1.29 o
 -11   2   4      165.12      172.98      2.01 o
 -10   2   4      212.80      224.78      2.28 o
  -9   2   4      153.42      188.19      5.26 o
  -8   2   4        0.46        0.27      0.14 o
  -7   2   4       15.03       17.93      0.41 o
  -6   2   4      404.92      472.26      3.89 o
  -5   2   4      182.92      208.47      2.27 o
  -4   2   4      241.83      218.78      2.84 o
  -3   2   4      204.77      189.10      2.51 o
  -2   2   4       13.42       15.69      0.76 o
  -1   2   4       26.40       19.68      0.44 o
   0   2   4      558.38      644.43      8.17 o
   1   2   4        5.45        6.46      0.81 o
   2   2   4     1915.46     2234.30     15.99 o
   3   2   4       89.44      102.01      1.07 o
   4   2   4       99.34      104.69      1.24 o
   5   2   4       49.10       54.63      0.69 o
   6   2   4      230.69      252.13      2.15 o
   7   2   4       12.04        5.83      0.34 o
   8   2   4       43.03       34.11      0.71 o
   9   2   4       57.12       52.62      0.92 o
  10   2   4       23.27       17.79      0.67 o
  11   2   4       25.85       23.56      1.01 o
  12   2   4        5.84        4.03      1.06 o
  13   2   4       19.54       18.59      1.05 o
  14   2   4      107.83      115.77      2.48 o
  15   2   4       14.97       16.03      0.95 o
  16   2   4        0.22       -0.23      0.54 o
  17   2   4        0.92        0.30      0.55 o
 -20   3   4        7.19        8.55      0.78 o
 -19   3   4       40.43       39.62      1.27 o
 -18   3   4        1.71        1.41      0.53 o
 -17   3   4        5.76        4.89      0.72 o
 -16   3   4      140.36      144.22      2.30 o
 -15   3   4      172.37      167.92      2.48 o
 -14   3   4       35.99       36.99      1.01 o
 -13   3   4       81.01       69.67      1.21 o
 -12   3   4       39.12       33.99      0.76 o
 -11   3   4      323.86      295.35      2.84 o
 -10   3   4      107.72       98.90      1.63 o
  -9   3   4      487.33      522.97      3.85 o
  -8   3   4      195.14      197.53      1.56 o
  -7   3   4      226.57      247.76      2.11 o
  -6   3   4        1.53        2.80      0.26 o
  -5   3   4        5.77        5.82      0.33 o
  -4   3   4      829.85      927.85      8.18 o
  -3   3   4      803.53      938.75      8.24 o
  -2   3   4      442.49      531.39      4.85 o
  -1   3   4     1508.14     1810.58     17.24 o
   0   3   4      496.14      523.16      4.28 o
   1   3   4     1183.44     1407.37     11.02 o
   2   3   4       88.24       97.42      1.22 o
   3   3   4     1499.99     1656.98     12.96 o
   4   3   4       73.33       79.06      0.97 o
   5   3   4        0.37        0.49      0.17 o
   6   3   4       43.59       46.88      0.92 o
   7   3   4       45.35       41.23      0.81 o
   8   3   4        3.56        3.56      0.56 o
   9   3   4        2.61        3.30      0.38 o
  10   3   4      207.67      197.21      2.38 o
  11   3   4      111.70       96.46      1.93 o
  12   3   4      164.31      163.44      2.31 o
  13   3   4      122.94      117.02      2.11 o
  14   3   4       27.59       30.43      1.11 o
  15   3   4       34.58       36.43      1.23 o
  16   3   4       29.19       29.53      1.21 o
  17   3   4       14.19       14.05      1.32 o
 -19   4   4       16.46       17.60      1.12 o
 -18   4   4        0.68        0.53      0.58 o
 -17   4   4      205.25      207.02      3.02 o
 -16   4   4      380.85      382.09      6.32 o
 -15   4   4        0.08       -0.15      0.38 o
 -14   4   4        2.98        2.88      0.42 o
 -13   4   4       74.66       70.95      1.25 o
 -12   4   4       36.30       33.02      0.81 o
 -11   4   4      107.66       68.81      1.12 o
 -10   4   4      111.38       95.84      1.26 o
  -9   4   4      140.95      150.91      1.37 o
  -8   4   4       30.69       39.69      0.67 o
  -7   4   4      154.40      154.96      1.39 o
  -6   4   4        3.19        7.26      0.49 o
  -5   4   4      809.83      904.06      7.39 o
  -4   4   4      996.78     1112.79      8.93 o
  -3   4   4       15.73       17.45      0.51 o
  -2   4   4       72.37       88.27      1.30 o
  -1   4   4       39.07       42.28      0.83 o
   0   4   4     1622.94     1913.37     14.84 o
   1   4   4       55.78       60.95      0.80 o
   2   4   4      499.88      560.34      8.76 o
   3   4   4      128.34      127.93      1.47 o
   4   4   4      243.28      227.32      2.18 o
   5   4   4      344.62      347.66      3.17 o
   6   4   4      555.35      561.25      4.87 o
   7   4   4       41.26       42.48      0.90 o
   8   4   4        3.83        2.39      0.36 o
   9   4   4        3.01        2.86      0.39 o
  10   4   4       28.17       26.07      0.82 o
  11   4   4       20.74       16.95      0.74 o
  12   4   4      358.36      345.79      4.36 o
  13   4   4        0.21        0.30      0.42 o
  14   4   4       18.21       17.38      0.90 o
  15   4   4        0.32       -0.90      0.45 o
  16   4   4       31.36       33.71      1.15 o
  17   4   4       27.04       27.29      1.56 o
 -19   5   4       53.42       53.61      2.11 o
 -18   5   4       36.58       35.11      1.28 o
 -17   5   4        7.18        5.79      0.66 o
 -16   5   4       33.83       31.00      1.05 o
 -15   5   4       44.32       43.61      1.15 o
 -14   5   4       33.46       33.33      0.97 o
 -13   5   4      108.87      104.81      2.34 o
 -12   5   4       84.70       77.31      2.19 o
 -11   5   4      104.39       89.92      1.38 o
 -10   5   4       94.80      103.32      1.67 o
  -9   5   4       66.55       37.46      0.83 o
  -8   5   4       23.15       14.96      0.59 o
  -7   5   4      230.63      268.46      2.21 o
  -6   5   4       53.52       46.59      0.94 o
  -5   5   4     1714.70     1837.18     15.92 o
  -4   5   4      380.50      387.57      3.85 o
  -3   5   4        0.52       -0.01      0.21 o
  -2   5   4      167.12      183.10      2.73 o
  -1   5   4      620.63      718.91     10.12 o
   0   5   4        4.99        6.82      0.25 o
   1   5   4       24.60       27.33      0.53 o
   2   5   4       71.19       68.41      1.40 o
   4   5   4        1.61        0.74      0.25 o
   5   5   4       60.09       59.54      0.88 o
   6   5   4      212.08      203.54      2.29 o
   7   5   4     1095.33     1051.58      9.45 o
   8   5   4       57.59       53.42      1.05 o
   9   5   4        2.25        1.45      0.35 o
  10   5   4      188.97      192.14      2.42 o
  11   5   4       51.95       58.30      1.19 o
  12   5   4       36.84       37.88      1.02 o
  13   5   4        8.59       10.01      0.69 o
  14   5   4        0.24        0.13      0.44 o
  15   5   4       38.30       31.54      1.73 o
  16   5   4       19.19       20.12      1.71 o
 -18   6   4       96.08       89.32      1.69 o
 -17   6   4       12.57       11.67      0.72 o
 -16   6   4        9.94        8.24      0.58 o
 -15   6   4       50.40       52.62      1.14 o
 -14   6   4      204.11      196.88      3.41 o
 -13   6   4       37.26       36.75      1.26 o
 -12   6   4       21.88       17.43      0.91 o
 -11   6   4      123.31      118.17      2.17 o
 -10   6   4       52.52       37.87      1.01 o
  -9   6   4      105.79       84.78      1.48 o
  -8   6   4       19.17       11.49      1.15 o
  -7   6   4      138.14      148.97      1.84 o
  -6   6   4     1604.20     1761.00     15.39 o
  -5   6   4        3.14        3.68      0.38 o
  -4   6   4      749.55      768.89      7.93 o
  -3   6   4        9.38        9.48      0.53 o
  -2   6   4      134.51      136.06      1.38 o
  -1   6   4        1.15        0.72      0.20 o
   0   6   4      123.28      126.37      1.59 o
   1   6   4       72.07       84.19      1.11 o
   2   6   4       31.80       34.30      0.71 o
   3   6   4        3.64        6.18      0.38 o
   4   6   4      158.29      162.52      1.95 o
   5   6   4       33.74       34.35      0.81 o
   6   6   4      616.57      599.56      5.75 o
   7   6   4       73.44       71.80      1.14 o
   8   6   4     1004.08     1002.17      9.09 o
   9   6   4        0.58        0.25      0.31 o
  10   6   4        1.29        0.82      0.35 o
  11   6   4        3.22        3.37      0.45 o
  12   6   4        3.78        5.12      0.64 o
  13   6   4       22.80       23.98      1.27 o
  14   6   4       11.45       10.75      1.00 o
  15   6   4       37.56       40.95      1.91 o
  16   6   4      130.95      137.91      3.57 o
 -18   7   4       36.63       36.83      1.64 o
 -17   7   4       76.60       72.45      2.12 o
 -16   7   4        2.99        2.02      0.77 o
 -15   7   4        8.89        9.12      0.90 o
 -14   7   4       63.12       64.48      1.77 o
 -13   7   4       48.80       50.29      1.79 o
 -12   7   4        5.09        4.04      0.58 o
 -11   7   4        3.00        2.44      0.46 o
 -10   7   4        3.52        4.87      0.51 o
  -9   7   4       37.16       43.81      1.06 o
  -8   7   4      135.86      149.64      2.15 o
  -7   7   4        4.97        4.41      0.38 o
  -6   7   4      133.00      123.98      1.87 o
  -5   7   4      195.74      221.06      3.06 o
  -4   7   4       20.52       17.21      0.52 o
  -3   7   4       31.05       35.91      0.94 o
  -2   7   4       26.73       27.11      0.69 o
  -1   7   4       35.98       35.35      0.81 o
   0   7   4        0.42        0.15      0.25 o
   1   7   4        6.38        6.97      0.37 o
   2   7   4       10.41       10.82      0.47 o
   3   7   4      120.85      110.49      1.48 o
   4   7   4        8.81        7.60      0.46 o
   5   7   4       90.69       85.92      1.33 o
   6   7   4        1.88        1.73      0.34 o
   7   7   4      118.91      115.47      2.14 o
   8   7   4        8.15        8.73      0.52 o
   9   7   4        6.64        6.85      0.54 o
  10   7   4       70.98       70.00      1.94 o
  11   7   4        4.23        4.69      0.58 o
  12   7   4        0.66        0.00      0.46 o
  13   7   4        0.23        0.49      0.50 o
  14   7   4        1.39        1.03      0.65 o
  15   7   4       66.79       78.48      2.16 o
 -17   8   4       18.92       20.17      1.32 o
 -16   8   4       36.45       42.41      1.64 o
 -15   8   4       42.26       42.40      1.62 o
 -14   8   4       58.16       61.28      1.79 o
 -13   8   4        7.76        8.55      0.82 o
 -12   8   4        0.12       -0.72      0.45 o
 -11   8   4        1.73        0.77      0.44 o
 -10   8   4        0.40        0.81      0.48 o
  -9   8   4      192.03      197.17      3.13 o
  -8   8   4      471.61      505.57      6.45 o
  -7   8   4       38.59       33.89      1.09 o
  -6   8   4       24.02       19.43      0.71 o
  -5   8   4        5.82        6.88      0.47 o
  -4   8   4       14.77       15.36      0.61 o
  -3   8   4      107.54      106.21      1.63 o
  -2   8   4      563.06      560.81      6.18 o
  -1   8   4       32.61       27.67      0.77 o
   0   8   4        8.34        8.91      0.44 o
   1   8   4        0.05       -0.43      0.22 o
   2   8   4        8.32        7.95      0.45 o
   3   8   4       65.35       66.46      1.09 o
   4   8   4      986.94      972.16      8.79 o
   5   8   4       76.71       76.63      1.52 o
   6   8   4       14.84       13.77      0.77 o
   7   8   4        5.72        5.05      0.58 o
   8   8   4       25.13       27.40      1.19 o
   9   8   4       28.54       27.28      1.23 o
  10   8   4      130.91      121.85      3.06 o
  11   8   4      100.79      101.90      2.43 o
  12   8   4        2.32        0.76      1.14 o
  13   8   4        0.16        0.11      0.65 o
  14   8   4        0.36       -0.61      0.83 o
 -16   9   4        1.34        1.39      0.73 o
 -15   9   4       23.05       21.10      1.36 o
 -14   9   4       74.65       79.98      3.42 o
 -13   9   4      112.57      113.94      2.90 o
 -12   9   4       18.91       22.73      2.43 o
 -11   9   4       16.04       15.39      0.96 o
 -10   9   4        2.09        2.25      0.54 o
  -9   9   4       60.87       59.28      1.52 o
  -8   9   4        0.61        1.23      0.46 o
  -7   9   4      118.47      115.25      1.90 o
  -6   9   4       19.98       21.18      0.80 o
  -5   9   4       97.92       95.40      1.62 o
  -4   9   4      191.04      184.99      2.49 o
  -3   9   4      143.33      145.40      2.08 o
  -2   9   4       67.35       66.97      1.28 o
  -1   9   4      567.70      591.04      6.28 o
   0   9   4        1.19        0.52      0.33 o
   1   9   4       13.61       12.42      0.72 o
   2   9   4        7.89        6.86      0.52 o
   3   9   4      218.36      214.67      2.85 o
   4   9   4       23.81       23.03      0.86 o
   5   9   4       44.73       41.84      1.75 o
   6   9   4       10.72        8.87      0.68 o
   7   9   4       56.22       50.44      1.34 o
   8   9   4       83.63       82.23      2.01 o
   9   9   4       33.65       30.97      1.34 o
  10   9   4       33.96       33.77      1.42 o
  11   9   4      146.26      145.40      3.02 o
  12   9   4        0.27       -0.18      0.63 o
  13   9   4       22.17       22.87      1.39 o
 -14  10   4       98.66      107.89      2.94 o
 -13  10   4      387.43      398.21      5.22 o
 -12  10   4        0.66        0.25      0.59 o
 -11  10   4        5.08        3.32      0.67 o
 -10  10   4       12.46       10.17      0.89 o
  -9  10   4       10.32        9.77      0.81 o
  -8  10   4        4.19        4.56      0.60 o
  -7  10   4       63.83       69.30      1.46 o
  -6  10   4      100.84      102.69      1.77 o
  -5  10   4        7.68        7.31      0.56 o
  -4  10   4      155.64      159.45      2.28 o
  -3  10   4       50.85       49.02      1.08 o
  -2  10   4       33.04       34.39      1.44 o
  -1  10   4      221.82      224.57      3.53 o
   0  10   4       45.42       46.10      1.39 o
   1  10   4       15.49       16.92      0.96 o
   2  10   4       30.04       27.81      0.83 o
   3  10   4       14.87       13.73      0.72 o
   4  10   4       31.40       32.37      1.02 o
   5  10   4       50.62       49.82      1.28 o
   6  10   4       12.59       11.93      0.78 o
   7  10   4       63.77       63.97      1.55 o
   8  10   4      354.18      346.48      5.16 o
   9  10   4       98.24       96.36      2.28 o
  10  10   4        9.75        8.06      0.88 o
  11  10   4        8.91        9.93      0.96 o
 -13  11   4       54.36       58.21      1.65 o
 -12  11   4       27.72       29.90      1.24 o
 -11  11   4      283.16      289.11      3.99 o
 -10  11   4      247.14      254.55      5.22 o
  -9  11   4       37.58       37.97      1.32 o
  -8  11   4        8.92       10.57      0.77 o
  -7  11   4        0.00        0.89      0.45 o
  -6  11   4        1.65        1.41      0.95 o
  -5  11   4       66.81       68.62      1.76 o
  -4  11   4       34.47       36.30      1.30 o
  -3  11   4      134.31      137.45      2.79 o
  -2  11   4       67.46       63.84      1.70 o
  -1  11   4      151.97      152.96      2.82 o
   0  11   4      135.93      132.36      2.59 o
   1  11   4      448.65      448.38      6.18 o
   2  11   4      327.18      320.50      4.80 o
   3  11   4      122.14      121.04      1.93 o
   4  11   4        9.79        9.86      0.69 o
   5  11   4       17.43       16.39      0.87 o
   6  11   4       14.98       12.23      0.82 o
   7  11   4       27.08       26.58      1.24 o
   8  11   4        0.21       -0.25      0.58 o
   9  11   4        0.43        0.17      0.62 o
  10  11   4       13.04       15.06      1.11 o
 -11  12   4       29.99       36.59      1.61 o
 -10  12   4       62.94       71.22      2.93 o
  -9  12   4        0.44       -0.02      0.73 o
  -8  12   4        0.02       -0.20      0.69 o
  -7  12   4        3.86        5.79      0.89 o
  -6  12   4       13.11       11.97      1.08 o
  -5  12   4       33.83       35.02      1.38 o
  -4  12   4      134.10      134.46      2.71 o
  -3  12   4        0.01       -0.21      0.54 o
  -2  12   4       79.07       78.70      1.99 o
  -1  12   4        0.28       -0.12      0.55 o
   0  12   4       15.55       16.37      1.07 o
   1  12   4       12.01       12.34      0.96 o
   2  12   4       18.34       17.29      1.10 o
   3  12   4       10.31        9.56      0.90 o
   4  12   4        0.16       -0.42      0.56 o
   5  12   4       21.78       21.00      0.93 o
   6  12   4      155.21      154.02      2.52 o
   7  12   4        7.17        7.00      0.72 o
   8  12   4        4.43        3.65      0.65 o
  -8  13   4       32.21       33.95      1.78 o
  -7  13   4       40.82       39.50      3.14 o
  -6  13   4        8.34        7.61      1.20 o
  -5  13   4       11.96        9.93      2.57 o
  -4  13   4        9.53        9.82      0.94 o
  -3  13   4       59.51       60.69      1.84 o
  -2  13   4       23.77       20.41      1.22 o
  -1  13   4       10.46        9.71      1.10 o
   0  13   4       63.44       71.49      2.00 o
   1  13   4        4.06        3.60      0.75 o
   2  13   4        8.45        7.05      0.86 o
   3  13   4        2.71        2.18      0.72 o
   4  13   4       18.85       16.42      1.22 o
   5  13   4       53.21       56.91      1.81 o
 -20   1   5       70.67       73.61      2.18 o
 -19   1   5      103.02      104.19      2.44 o
 -18   1   5       69.90       70.73      2.59 o
 -17   1   5        0.02        0.16      0.35 o
 -16   1   5        4.21        3.89      0.44 o
 -15   1   5        4.22        3.67      0.41 o
 -14   1   5        1.27        2.60      0.46 o
 -13   1   5      144.15      129.44      1.70 o
 -12   1   5      104.90       92.61      1.45 o
 -11   1   5      218.93      235.83      2.51 o
 -10   1   5        0.22        0.61      0.33 o
  -8   1   5      829.36      833.77      9.51 o
  -7   1   5      386.62      439.40      4.01 o
  -6   1   5       86.56       88.81      1.04 o
  -5   1   5      110.49      140.81      1.45 o
  -4   1   5     1010.68     1158.57     13.09 o
  -3   1   5      986.04     1195.12     14.46 o
  -2   1   5        0.33        0.42      0.40 o
  -1   1   5       19.42       33.95      1.11 o
   0   1   5      291.49      321.43      3.01 o
   1   1   5     1166.87     1281.76     11.04 o
   2   1   5       41.88       35.56      0.69 o
   3   1   5       61.71       66.05      0.93 o
   4   1   5       11.80       12.05      0.36 o
   5   1   5        0.31       -0.25      0.16 o
   6   1   5       93.97       97.48      1.06 o
   7   1   5      335.42      248.89      2.39 o
   8   1   5      196.83      178.80      1.94 o
   9   1   5       84.59       73.25      1.24 o
  10   1   5       79.51       75.35      1.30 o
  11   1   5        0.38        0.00      0.41 o
  12   1   5        0.40        0.59      0.46 o
  13   1   5       63.02       68.11      1.63 o
  14   1   5        1.58        0.80      0.55 o
  15   1   5       57.83       61.23      1.81 o
  16   1   5       15.97       16.54      1.18 o
  17   1   5        4.90        2.38      0.68 o
 -20   2   5       51.26       50.22      1.76 o
 -19   2   5        0.23       -0.24      0.45 o
 -18   2   5       14.68       15.12      0.82 o
 -17   2   5        0.00        0.44      0.43 o
 -16   2   5      103.85      102.69      1.67 o
 -15   2   5       15.90       15.08      0.81 o
 -14   2   5       27.28       27.67      0.78 o
 -13   2   5      110.38       84.48      1.32 o
 -12   2   5      122.29      101.21      1.42 o
 -11   2   5        5.98        5.78      0.37 o
 -10   2   5      150.24      164.11      1.87 o
  -9   2   5      320.98      331.50      6.17 o
  -8   2   5       54.76       63.46      0.81 o
  -7   2   5      772.25      785.86      7.66 o
  -6   2   5      214.93      230.70      2.01 o
  -5   2   5      149.44      169.80      2.37 o
  -4   2   5      896.39     1024.10     11.54 o
  -3   2   5      296.67      316.36      3.95 o
  -2   2   5     1672.34     2024.02     17.09 o
  -1   2   5        5.89        4.92      0.28 o
   0   2   5      989.92     1161.45     10.07 o
   1   2   5      210.44      238.42      2.23 o
   2   2   5      788.30      941.43      6.55 o
   3   2   5       13.22       20.39      0.42 o
   4   2   5       47.76       46.38      0.74 o
   5   2   5       41.78       43.82      0.70 o
   6   2   5       10.35       10.28      0.47 o
   7   2   5       65.10       47.08      0.82 o
   8   2   5      439.83      347.37      3.40 o
   9   2   5      136.86      120.38      1.65 o
  10   2   5      543.56      489.61      4.64 o
  11   2   5        0.04        0.02      0.34 o
  12   2   5       60.09       58.96      1.32 o
  13   2   5        0.66        0.37      0.45 o
  14   2   5       49.34       53.87      1.68 o
  15   2   5        0.07       -0.27      0.59 o
  16   2   5       73.11       69.27      1.97 o
  17   2   5       27.69       26.72      1.39 o
 -20   3   5        0.45        0.39      0.54 o
 -19   3   5       10.45        8.67      1.44 o
 -18   3   5        2.65        3.03      0.56 o
 -17   3   5       32.93       32.88      1.08 o
 -16   3   5       42.85       40.89      1.13 o
 -15   3   5        6.96        8.34      0.61 o
 -14   3   5      128.04      116.20      1.68 o
 -13   3   5      176.56      158.58      2.00 o
 -12   3   5      155.77      160.95      1.97 o
 -11   3   5      118.21       79.62      1.12 o
 -10   3   5      144.14      126.96      1.36 o
  -9   3   5      280.55      292.13      2.51 o
  -8   3   5      181.64      181.72      1.76 o
  -7   3   5        3.78        2.42      0.39 o
  -6   3   5      333.87      378.98      4.12 o
  -5   3   5        1.68        1.40      0.25 o
  -4   3   5        7.75        6.94      0.39 o
  -3   3   5      162.68      185.73      2.02 o
  -2   3   5      414.00      509.34      4.72 o
  -1   3   5       57.37       70.67      0.72 o
   0   3   5      513.89      576.30      3.88 o
   1   3   5      382.33      448.55      3.58 o
   2   3   5      261.86      273.56      2.38 o
   3   3   5      486.02      538.94      3.71 o
   4   3   5        1.26       -0.34      0.17 o
   5   3   5      402.55      433.39      3.61 o
   6   3   5       41.52       36.40      0.76 o
   7   3   5        3.86        4.40      0.37 o
   8   3   5       19.60       19.79      0.65 o
   9   3   5        0.04       -0.06      0.31 o
  10   3   5       21.40       19.64      0.81 o
  11   3   5        4.77        2.92      0.52 o
  12   3   5        0.13        0.43      0.43 o
  13   3   5      115.03      113.10      2.11 o
  14   3   5        1.03        0.47      0.51 o
  15   3   5       43.03       45.77      1.40 o
  16   3   5        0.00        0.03      0.56 o
 -20   4   5       27.51       28.80      1.12 o
 -19   4   5        0.18       -0.80      0.48 o
 -18   4   5       60.24       54.43      1.40 o
 -17   4   5        0.33        0.79      0.49 o
 -16   4   5       88.82       89.03      1.92 o
 -15   4   5       25.54       24.84      0.87 o
 -14   4   5        0.05       -0.17      0.34 o
 -13   4   5      320.06      323.47      3.45 o
 -12   4   5       13.87       22.80      0.66 o
 -11   4   5        6.83        1.72      0.26 o
 -10   4   5      248.28      242.44      2.47 o
  -9   4   5       10.31        9.64      0.46 o
  -8   4   5       16.60       15.00      0.48 o
  -7   4   5      287.34      332.57      3.43 o
  -6   4   5     1310.92     1279.70     10.30 o
  -5   4   5       48.25       47.50      0.80 o
  -4   4   5      158.44      165.07      1.76 o
  -3   4   5       49.86       44.33      0.74 o
  -2   4   5       40.21       42.50      0.73 o
  -1   4   5     1522.11     1668.22     12.13 o
   0   4   5      195.40      199.55      1.63 o
   1   4   5        1.77        3.92      0.22 o
   2   4   5       73.15       86.03      1.24 o
   3   4   5       75.12       70.24      1.13 o
   4   4   5       50.76       56.42      0.71 o
   5   4   5      201.14      184.70      1.95 o
   6   4   5     2015.72     1962.92     15.54 o
   7   4   5        0.03       -0.06      0.27 o
   8   4   5       31.80       32.45      0.86 o
   9   4   5        0.81        0.63      0.34 o
  10   4   5        0.24        0.74      0.40 o
  11   4   5       20.08       17.31      0.86 o
  12   4   5      167.99      193.76      2.92 o
  13   4   5        1.30        0.72      0.50 o
  14   4   5        3.45        3.53      0.65 o
  15   4   5        3.89        3.83      0.63 o
  16   4   5        0.00       -0.09      0.55 o
 -19   5   5       12.19       10.82      0.78 o
 -18   5   5       15.49       14.17      0.88 o
 -17   5   5       68.07       65.45      1.42 o
 -16   5   5      169.44      173.25      2.62 o
 -15   5   5       79.08       79.57      1.46 o
 -14   5   5        6.52        6.69      0.46 o
 -13   5   5        5.01        5.90      0.57 o
 -12   5   5       29.96       26.68      0.91 o
 -11   5   5       42.24       43.13      1.32 o
 -10   5   5       91.54      104.47      2.52 o
  -9   5   5       37.32       28.44      0.98 o
  -8   5   5       78.70       68.52      1.00 o
  -7   5   5      218.41      236.74      3.04 o
  -6   5   5       14.00        9.75      0.53 o
  -5   5   5      445.53      518.94      5.02 o
  -4   5   5      109.95      116.76      1.58 o
  -3   5   5       18.51       17.37      0.59 o
  -2   5   5       61.91       55.34      0.97 o
  -1   5   5       74.80      102.83      1.06 o
   0   5   5        0.08        0.24      0.13 o
   1   5   5      619.45      673.55      5.15 o
   2   5   5      246.30      245.34      2.62 o
   3   5   5       25.23       27.40      0.63 o
   4   5   5      208.76      206.16      2.38 o
   5   5   5      163.41      178.99      2.42 o
   6   5   5       12.55       11.85      0.52 o
   7   5   5      129.39      132.79      1.77 o
   8   5   5       94.33       94.99      1.48 o
   9   5   5       29.95       28.14      0.86 o
  10   5   5        8.48        9.19      0.61 o
  11   5   5       45.24       46.00      1.24 o
  12   5   5        5.27        6.34      0.62 o
  13   5   5       61.00       65.11      1.51 o
  14   5   5        2.57        3.11      0.67 o
  15   5   5        6.26        6.72      0.72 o
 -18   6   5      221.64      225.16      7.28 o
 -17   6   5       50.24       54.40      1.79 o
 -16   6   5       92.83       97.46      3.00 o
 -15   6   5        0.18       -0.05      0.54 o
 -14   6   5        6.34        5.91      0.72 o
 -13   6   5        4.36        3.30      0.57 o
 -12   6   5       73.44       70.04      1.63 o
 -11   6   5      133.83      134.69      2.65 o
 -10   6   5       16.57       10.33      0.65 o
  -9   6   5      220.24      205.12      2.68 o
  -8   6   5       82.14       70.18      1.13 o
  -7   6   5      170.74      184.57      2.58 o
  -6   6   5      916.77      990.55     10.13 o
  -5   6   5      322.70      321.45      3.84 o
  -4   6   5     1090.77     1099.84     11.05 o
  -3   6   5       34.10       45.56      1.04 o
  -2   6   5       50.56       50.91      1.32 o
  -1   6   5       13.37       14.86      0.49 o
   0   6   5      146.42      164.10      1.93 o
   1   6   5      171.17      183.83      1.71 o
   2   6   5        9.71        8.60      0.43 o
   3   6   5      388.83      391.75      3.91 o
   4   6   5       22.04       19.59      0.66 o
   5   6   5       44.56       40.09      1.02 o
   6   6   5       54.55       54.50      1.21 o
   7   6   5       27.36       25.84      0.89 o
   8   6   5      401.48      392.32      4.03 o
   9   6   5       13.83       13.18      0.69 o
  10   6   5       35.12       36.21      0.93 o
  11   6   5        7.11        8.41      0.77 o
  12   6   5        7.90        8.74      0.63 o
  13   6   5        1.61        1.76      0.45 o
  14   6   5        9.18       10.43      1.08 o
  15   6   5       71.52       78.02      2.21 o
 -18   7   5       47.67       49.43      1.80 o
 -17   7   5       11.51       12.88      1.20 o
 -16   7   5      360.16      362.56      5.47 o
 -15   7   5       87.19       89.50      2.16 o
 -14   7   5       99.27      104.56      2.29 o
 -13   7   5        3.05        2.88      0.59 o
 -12   7   5        3.44        2.94      0.55 o
 -11   7   5        5.06        6.40      0.62 o
 -10   7   5       14.89       13.55      0.76 o
  -9   7   5       69.49       67.15      1.31 o
  -8   7   5        9.64        8.73      0.59 o
  -7   7   5      478.60      499.85      5.66 o
  -6   7   5      116.74      107.29      1.65 o
  -5   7   5      171.17      158.21      2.35 o
  -4   7   5      546.23      591.79      6.44 o
  -3   7   5     1388.35     1461.10     12.80 o
  -2   7   5       59.25       61.43      1.15 o
  -1   7   5       17.65       18.98      0.63 o
   0   7   5        0.10        0.02      0.26 o
   1   7   5       10.15        9.75      0.40 o
   2   7   5       47.43       46.25      0.88 o
   3   7   5       62.15       64.70      1.11 o
   4   7   5       92.71       87.10      1.36 o
   5   7   5      785.11      759.39      7.13 o
   6   7   5      441.42      423.62      4.85 o
   7   7   5      345.73      337.99      4.64 o
   8   7   5      178.52      180.69      2.60 o
   9   7   5      640.80      648.49      8.66 o
  10   7   5       66.85       68.27      1.41 o
  11   7   5       21.52       23.19      1.34 o
  12   7   5        2.98        2.65      0.97 o
  13   7   5       16.41       17.18      1.02 o
  14   7   5        3.70        3.72      0.72 o
 -17   8   5        0.56       -0.05      0.67 o
 -16   8   5       68.48       69.77      3.03 o
 -15   8   5      456.38      467.32      6.62 o
 -14   8   5       69.00       67.23      1.85 o
 -13   8   5       34.50       35.22      1.31 o
 -12   8   5       14.84       15.48      0.91 o
 -11   8   5       13.18       12.02      0.82 o
 -10   8   5        0.90        1.42      0.43 o
  -9   8   5       19.77       22.55      0.84 o
  -8   8   5     1212.64     1245.45     12.57 o
  -7   8   5       26.80       25.16      0.89 o
  -6   8   5        0.02        0.39      0.29 o
  -5   8   5        9.10        9.01      0.62 o
  -4   8   5      136.50      138.73      1.77 o
  -3   8   5      583.93      581.24      5.53 o
  -2   8   5       26.75       29.06      0.83 o
  -1   8   5       82.87       79.92      1.39 o
   0   8   5       26.36       26.60      0.81 o
   1   8   5        1.17        0.68      0.34 o
   2   8   5       70.46       67.53      1.20 o
   3   8   5       36.47       34.70      1.33 o
   4   8   5     1197.77     1177.29     10.58 o
   5   8   5        0.96        0.44      0.34 o
   6   8   5      150.56      146.80      1.97 o
   7   8   5      115.38      113.04      1.79 o
   8   8   5       15.32       15.55      1.04 o
   9   8   5        2.37        1.91      0.64 o
  10   8   5        7.47        7.57      0.95 o
  11   8   5        0.50        0.13      0.59 o
  12   8   5       10.53        9.71      1.23 o
  13   8   5       38.00       39.56      2.31 o
 -16   9   5        0.17        0.83      0.66 o
 -15   9   5       31.55       33.94      2.75 o
 -14   9   5        9.91       10.53      0.99 o
 -13   9   5      142.34      143.64      2.82 o
 -12   9   5      117.63      122.46      2.47 o
 -11   9   5       77.06       79.71      3.24 o
 -10   9   5        6.05        5.48      0.64 o
  -9   9   5        1.37        0.56      0.44 o
  -8   9   5       24.37       25.58      0.98 o
  -7   9   5       58.68       58.26      1.39 o
  -6   9   5       45.83       47.49      1.10 o
  -5   9   5      111.63      112.71      1.80 o
  -4   9   5       51.14       47.15      1.08 o
  -3   9   5      311.87      319.04      3.80 o
  -2   9   5        1.29        0.94      0.38 o
  -1   9   5      299.50      301.70      3.21 o
   0   9   5      179.15      177.21      2.13 o
   1   9   5      155.32      155.16      1.93 o
   2   9   5        9.36        7.63      0.38 o
   3   9   5       58.20       52.96      0.95 o
   4   9   5       54.84       54.29      1.30 o
   5   9   5       14.18       14.86      0.81 o
   6   9   5       12.59       12.85      0.80 o
   7   9   5       50.20       52.02      1.75 o
   8   9   5        0.08        0.67      0.58 o
   9   9   5       53.51       49.97      1.66 o
  10   9   5       21.63       20.66      1.26 o
  11   9   5       64.34       59.09      1.91 o
  12   9   5       31.57       27.96      1.79 o
 -14  10   5        0.03        0.00      0.80 o
 -13  10   5      167.16      178.28      3.88 o
 -12  10   5       12.80       13.93      1.04 o
 -11  10   5       63.32       61.44      1.73 o
 -10  10   5      207.20      197.80      3.34 o
  -9  10   5        7.86        8.81      0.75 o
  -8  10   5        3.14        3.52      0.57 o
  -7  10   5        2.08        3.85      0.56 o
  -6  10   5      119.33      123.96      3.37 o
  -5  10   5        3.14        3.23      0.59 o
  -4  10   5       15.46       14.43      1.62 o
  -3  10   5       15.60       15.59      0.73 o
  -2  10   5       40.45       42.27      1.05 o
  -1  10   5      110.28      107.48      1.74 o
   0  10   5       27.81       27.54      1.11 o
   1  10   5       34.10       31.85      1.23 o
   2  10   5      523.29      507.49      6.80 o
   3  10   5        5.72        6.38      0.54 o
   4  10   5        8.04        7.22      0.61 o
   5  10   5        0.26       -0.01      0.43 o
   6  10   5       41.12       41.51      1.26 o
   7  10   5       11.97       11.97      0.95 o
   8  10   5       12.27       11.38      0.95 o
   9  10   5        1.28        1.53      0.66 o
  10  10   5       14.84       12.90      1.07 o
  11  10   5       26.11       22.67      1.61 o
 -13  11   5       16.09       14.77      1.25 o
 -12  11   5       12.72       14.93      1.06 o
 -11  11   5        0.79        0.86      1.11 o
 -10  11   5       16.34       18.94      1.08 o
  -9  11   5        7.16        6.13      0.74 o
  -8  11   5        1.07        0.70      0.63 o
  -7  11   5        0.02       -0.03      0.46 o
  -6  11   5        2.47        2.67      0.53 o
  -5  11   5       27.68       30.71      1.18 o
  -4  11   5        3.51        3.29      0.46 o
  -3  11   5       13.13       11.86      0.87 o
  -2  11   5       29.30       32.55      1.51 o
  -1  11   5        2.58        1.65      0.58 o
   0  11   5        0.63        0.51      0.55 o
   1  11   5       20.57       18.83      1.11 o
   2  11   5       12.92       11.91      0.95 o
   3  11   5       11.78       11.38      0.94 o
   4  11   5        0.19       -0.02      0.37 o
   5  11   5        0.09       -0.13      0.44 o
   6  11   5        0.22       -0.15      0.82 o
   7  11   5       21.92       20.58      1.17 o
   8  11   5        2.02        1.53      0.66 o
   9  11   5        1.42        0.84      0.66 o
 -10  12   5       87.04       92.99      2.74 o
  -9  12   5        2.03        2.45      0.81 o
  -8  12   5       38.20       43.89      1.81 o
  -7  12   5       27.32       28.40      1.51 o
  -6  12   5        1.96        1.61      0.72 o
  -5  12   5       21.68       24.35      1.96 o
  -4  12   5       20.47       22.88      1.69 o
  -3  12   5       47.40       51.09      1.62 o
  -2  12   5       31.14       33.13      1.36 o
  -1  12   5       23.01       22.89      1.22 o
   0  12   5       16.55       15.01      1.05 o
   1  12   5       47.21       47.09      1.61 o
   2  12   5       16.89       15.24      1.09 o
   3  12   5        0.25        0.58      0.69 o
   4  12   5       34.14       35.29      1.78 o
   5  12   5        2.23        1.75      0.69 o
   6  12   5       13.04       14.63      0.85 o
   7  12   5       30.94       30.52      1.59 o
  -7  13   5        5.23        6.25      0.98 o
  -6  13   5        0.07        0.11      0.71 o
  -5  13   5       33.54       38.49      1.73 o
  -4  13   5        1.65        1.18      0.76 o
  -3  13   5        2.04        2.40      0.80 o
  -2  13   5       37.02       36.24      1.49 o
  -1  13   5       22.79       20.80      1.27 o
   0  13   5       62.44       61.96      1.95 o
   1  13   5       39.46       40.27      1.56 o
   2  13   5        0.40        0.55      0.65 o
   3  13   5        2.36        1.89      0.72 o
 -20   0   6        8.57        9.55      1.68 o
 -19   0   6       20.53       18.54      1.91 o
 -18   0   6       78.16       78.57      2.45 o
 -17   0   6        0.22        0.16      0.63 o
 -16   0   6        8.35       10.17      1.00 o
 -15   0   6      491.98      435.25      7.14 o
 -14   0   6      174.47      148.77      3.13 o
 -13   0   6       21.32       19.62      1.04 o
 -12   0   6       36.84       34.75      1.77 o
 -11   0   6       21.53       16.21      0.94 o
 -10   0   6      575.28      601.38      8.80 o
  -9   0   6      178.41      175.32      3.08 o
  -8   0   6      272.73      173.50      4.18 o
  -7   0   6       33.92       36.97      2.13 o
  -6   0   6        0.01        0.05      0.22 o
  -5   0   6      648.79      297.24      6.33 o
  -3   0   6      108.92      112.62      1.53 o
  -2   0   6      707.19      833.08     16.66 o
  -1   0   6        1.93        0.94      0.22 o
   0   0   6      383.75      400.28      4.85 o
   1   0   6      154.27      125.17      2.96 o
   2   0   6     1161.32     1148.20     13.83 o
   3   0   6      213.74      201.77      3.15 o
   4   0   6        9.09       10.83      0.64 o
   5   0   6       71.20       58.75      1.20 o
   6   0   6       71.83       45.92      1.12 o
   7   0   6      990.13      892.68      9.32 o
   8   0   6     1210.01      961.63     11.56 o
   9   0   6       40.82       43.27      1.46 o
  10   0   6       93.86       89.39      2.48 o
  11   0   6        0.03        0.38      0.62 o
  12   0   6        0.30        0.29      0.66 o
  13   0   6      154.98      161.60      3.82 o
  14   0   6      373.57      371.43      6.87 o
  15   0   6       35.48       35.85      1.91 o
  16   0   6       27.55       29.33      3.66 o
 -20   1   6       54.48       52.38      1.76 o
 -19   1   6       10.29        8.91      0.91 o
 -18   1   6        7.81        7.12      0.70 o
 -17   1   6        2.70        1.43      0.50 o
 -16   1   6        1.31        0.81      0.35 o
 -15   1   6      289.47      270.67      2.98 o
 -14   1   6      141.01      135.37      1.75 o
 -13   1   6      246.13      218.41      3.98 o
 -12   1   6        0.03        0.27      0.25 o
 -11   1   6       18.31       17.97      0.56 o
 -10   1   6       75.72       72.42      1.04 o
  -9   1   6      115.33      129.24      1.96 o
  -8   1   6      195.48      197.67      2.67 o
  -7   1   6        1.45        0.41      0.15 o
  -6   1   6      100.46      112.20      1.26 o
  -5   1   6     1202.40     1316.83     11.27 o
  -4   1   6      188.56      234.85      2.46 o
  -3   1   6     1448.51     1762.99     24.86 o
  -2   1   6      675.60      782.43     15.56 o
  -1   1   6     1678.09     1855.27     55.80 o
   0   1   6      128.57      148.75      1.73 o
   1   1   6      197.39      222.72      2.10 o
   2   1   6      124.95      131.74      1.44 o
   3   1   6      135.73      117.93      1.41 o
   4   1   6       41.21       48.67      0.79 o
   5   1   6        2.13        0.92      0.22 o
   6   1   6      143.99      152.37      1.58 o
   7   1   6      312.72      257.43      2.52 o
   8   1   6        6.38        6.07      0.43 o
   9   1   6        6.09        1.05      0.38 o
  10   1   6       99.16       90.92      1.61 o
  11   1   6      166.10      148.54      2.43 o
  12   1   6       65.53       61.93      1.53 o
  13   1   6        0.22        0.69      0.53 o
  14   1   6        2.01        1.58      0.60 o
  15   1   6       72.76       71.68      2.28 o
  16   1   6       73.73       73.83      1.88 o
 -20   2   6       35.45       31.99      1.43 o
 -19   2   6       12.08       13.28      1.01 o
 -18   2   6       41.41       44.50      1.42 o
 -17   2   6       33.87       34.38      1.21 o
 -16   2   6       46.91       45.71      1.04 o
 -15   2   6       63.46       66.17      1.21 o
 -14   2   6       15.65       11.30      0.80 o
 -13   2   6      127.72      102.83      1.46 o
 -12   2   6      131.10      132.79      1.69 o
 -11   2   6       37.87       38.15      0.78 o
 -10   2   6      326.04      340.44      3.90 o
  -9   2   6       34.08       36.78      0.85 o
  -8   2   6      927.63      952.63      8.31 o
  -7   2   6        1.22        1.28      0.16 o
  -6   2   6      188.97      183.14      2.77 o
  -5   2   6      157.92      146.99      1.84 o
  -4   2   6      335.66      359.24      3.78 o
  -3   2   6     1012.64     1143.74     12.63 o
  -2   2   6      257.35      342.13      4.48 o
  -1   2   6       84.78       92.39      1.18 o
   0   2   6      542.84      572.07      5.91 o
   1   2   6        2.34        3.46      0.30 o
   2   2   6      212.04      229.29      1.91 o
   3   2   6      121.14      117.98      1.20 o
   4   2   6     2104.90     2059.28     14.05 o
   5   2   6       36.33       42.56      1.02 o
   6   2   6       75.83       63.11      1.06 o
   7   2   6       17.77       16.79      0.76 o
   8   2   6       45.79       35.66      0.94 o
   9   2   6      130.71      112.99      1.79 o
  10   2   6        0.77        2.98      0.47 o
  11   2   6       24.66       25.75      0.93 o
  12   2   6        7.45        6.13      0.66 o
  13   2   6        3.18        3.64      0.62 o
  14   2   6        6.06        6.47      0.75 o
  15   2   6       20.39       22.78      1.16 o
  16   2   6      363.19      375.32      5.02 o
 -20   3   6       24.72       23.80      1.27 o
 -19   3   6        0.01       -0.45      0.47 o
 -18   3   6       14.01       15.71      1.00 o
 -17   3   6      138.04      136.04      2.16 o
 -16   3   6        2.84        2.81      0.49 o
 -15   3   6        0.04       -0.02      0.37 o
 -14   3   6       17.44       14.34      0.62 o
 -13   3   6        6.90        8.24      0.48 o
 -12   3   6        1.61        3.56      0.35 o
 -11   3   6       14.42        8.36      0.50 o
 -10   3   6      197.33      219.25      2.07 o
  -9   3   6       30.93       38.80      0.79 o
  -8   3   6      368.51      352.06      3.48 o
  -7   3   6       15.32       17.36      0.48 o
  -6   3   6        7.10        4.36      0.37 o
  -5   3   6      144.58      138.94      2.42 o
  -4   3   6       27.31       29.55      0.65 o
  -3   3   6      151.47      129.59      1.59 o
  -2   3   6       21.66       22.00      0.46 o
  -1   3   6      283.67      342.40      2.74 o
   0   3   6      453.48      461.15      3.94 o
   1   3   6        2.16        2.55      0.26 o
   2   3   6       10.08        8.96      0.42 o
   3   3   6      273.33      260.73      2.16 o
   4   3   6      304.64      313.95      2.75 o
   5   3   6       64.09       34.55      0.69 o
   6   3   6       33.10       28.88      0.79 o
   7   3   6        7.17       10.44      0.56 o
   8   3   6       10.16        8.88      0.56 o
   9   3   6       26.58       27.76      0.89 o
  10   3   6        3.75        4.30      0.65 o
  11   3   6       69.06       73.13      1.50 o
  12   3   6       37.75       39.23      1.17 o
  13   3   6        1.44        2.01      0.75 o
  14   3   6       93.93       99.48      2.31 o
  15   3   6      210.66      215.44      3.77 o
  16   3   6       22.53       23.90      2.66 o
 -20   4   6       12.80       12.80      0.80 o
 -19   4   6       19.69       20.15      0.93 o
 -18   4   6        1.19        1.23      0.50 o
 -17   4   6       31.47       30.07      0.99 o
 -16   4   6        3.51        4.26      0.50 o
 -15   4   6        2.62        2.33      0.42 o
 -14   4   6       82.74       74.81      1.33 o
 -13   4   6       49.96       45.38      1.14 o
 -12   4   6      239.22      224.67      2.66 o
 -11   4   6      401.59      396.93      3.73 o
 -10   4   6       22.53       15.57      0.62 o
  -9   4   6       47.13       43.86      0.86 o
  -8   4   6      238.21      242.55      2.59 o
  -7   4   6      613.40      612.64      6.77 o
  -6   4   6      579.04      517.96      4.99 o
  -5   4   6        0.79        2.33      0.30 o
  -4   4   6       38.88       41.60      0.85 o
  -3   4   6        0.38        1.26      0.46 o
  -2   4   6      400.44      437.74      3.89 o
  -1   4   6      259.29      284.56      2.46 o
   0   4   6      736.61      823.95      7.13 o
   1   4   6      143.40      156.45      1.58 o
   2   4   6      144.11      153.77      1.91 o
   3   4   6        1.57        1.25      0.28 o
   4   4   6       40.03       45.51      1.09 o
   5   4   6      385.64      346.02      3.24 o
   6   4   6      298.83      347.46      3.33 o
   7   4   6       62.62       59.90      1.15 o
   8   4   6       84.18       75.15      1.35 o
   9   4   6        6.92        7.58      1.13 o
  10   4   6       21.29       22.55      0.95 o
  11   4   6        8.87        8.64      0.71 o
  12   4   6      108.42      116.43      2.17 o
  13   4   6        3.70        3.17      0.63 o
  14   4   6        0.40        1.15      0.63 o
  15   4   6       63.05       62.83      1.84 o
 -19   5   6        0.71        0.16      0.82 o
 -18   5   6      390.29      409.67      7.11 o
 -17   5   6        0.78        0.35      0.71 o
 -16   5   6       90.24       95.18      2.34 o
 -15   5   6        6.11        5.56      0.62 o
 -14   5   6       45.07       42.43      1.88 o
 -13   5   6        5.99        6.15      0.57 o
 -12   5   6        1.23        1.09      0.41 o
 -11   5   6       97.87      107.43      1.87 o
 -10   5   6      111.29      101.43      1.49 o
  -9   5   6        2.92        2.34      0.34 o
  -8   5   6      103.56      101.88      2.81 o
  -7   5   6       95.22       92.34      2.41 o
  -6   5   6      691.38      741.64      9.49 o
  -5   5   6      698.98      699.79      5.99 o
  -4   5   6        7.32        7.74      0.47 o
  -3   5   6       13.51       19.99      0.71 o
  -2   5   6       16.07       20.39      0.77 o
  -1   5   6        2.19        1.77      0.24 o
   0   5   6        9.03        6.75      0.26 o
   1   5   6      395.88      416.72      3.41 o
   2   5   6       39.81       45.93      0.81 o
   3   5   6      168.30      174.02      2.15 o
   4   5   6      394.28      379.53      3.92 o
   5   5   6      665.11      674.11      6.46 o
   6   5   6       32.61       33.57      1.29 o
   7   5   6      671.91      660.18      6.29 o
   8   5   6       35.96       34.55      0.96 o
   9   5   6        1.34        1.40      0.42 o
  10   5   6        6.39        6.62      0.61 o
  11   5   6       28.12       30.88      1.06 o
  12   5   6        2.80        3.95      0.58 o
  13   5   6        5.72        6.97      0.69 o
  14   5   6        2.01        0.90      0.75 o
  15   5   6        4.40        4.48      0.67 o
 -18   6   6        5.27        6.04      0.90 o
 -17   6   6      313.63      328.90      5.09 o
 -16   6   6       97.31       93.49      2.22 o
 -15   6   6      151.20      153.29      2.88 o
 -14   6   6      105.29      103.52      2.18 o
 -13   6   6        0.41        0.81      0.48 o
 -12   6   6       14.54       15.94      0.84 o
 -11   6   6       20.06       16.41      0.80 o
 -10   6   6       12.63       14.62      0.72 o
  -9   6   6       80.01       89.22      1.46 o
  -8   6   6       43.45       43.26      1.34 o
  -7   6   6       33.94       38.11      1.24 o
  -6   6   6      114.71      118.45      2.23 o
  -5   6   6     1380.11     1406.84     14.00 o
  -4   6   6      371.04      378.32      4.39 o
  -3   6   6      606.44      609.98      6.53 o
  -2   6   6      342.59      368.86      4.02 o
  -1   6   6        9.06        7.80      0.50 o
   0   6   6       92.51       94.08      1.36 o
   1   6   6        9.25        6.30      0.30 o
   2   6   6      362.44      352.46      3.30 o
   3   6   6      389.71      377.81      3.86 o
   4   6   6      222.04      197.55      2.65 o
   5   6   6       92.38       93.42      1.92 o
   6   6   6       64.36       66.32      1.41 o
   7   6   6       76.40       73.45      1.52 o
   8   6   6       29.98       29.01      1.19 o
   9   6   6      133.81      126.11      2.30 o
  10   6   6      277.71      296.97      3.70 o
  11   6   6        0.41       -0.02      0.42 o
  12   6   6       20.47       19.87      0.90 o
  13   6   6        2.46        2.22      0.52 o
  14   6   6       23.78       23.55      1.81 o
 -18   7   6       18.56       18.96      1.35 o
 -17   7   6       66.53       68.56      2.00 o
 -16   7   6       11.72        9.84      0.99 o
 -15   7   6       57.74       61.55      1.82 o
 -14   7   6       60.61       67.65      1.79 o
 -13   7   6        0.95        0.24      0.50 o
 -12   7   6        1.44        1.62      0.50 o
 -11   7   6        5.97        6.06      0.59 o
 -10   7   6        4.34        5.33      0.52 o
  -9   7   6       51.81       52.20      1.47 o
  -8   7   6      113.55      116.99      2.05 o
  -7   7   6       71.64       85.81      2.56 o
  -6   7   6       46.13       46.03      1.40 o
  -5   7   6      358.93      376.96      4.50 o
  -4   7   6       16.90       18.29      0.89 o
  -3   7   6      418.84      408.62      4.74 o
  -2   7   6       71.59       63.74      1.07 o
  -1   7   6       67.82       66.11      1.22 o
   0   7   6       38.68       40.00      0.96 o
   1   7   6        7.07        4.30      0.43 o
   2   7   6        9.48        9.31      0.48 o
   3   7   6        1.73        1.22      0.32 o
   4   7   6       14.49       13.22      0.63 o
   5   7   6        2.19        1.47      0.42 o
   6   7   6        0.56        0.84      0.41 o
   7   7   6       38.97       37.95      1.10 o
   8   7   6        0.06        0.74      0.44 o
   9   7   6       57.51       53.50      1.50 o
  10   7   6       26.13       22.88      1.09 o
  11   7   6       24.54       26.65      1.09 o
  12   7   6        0.31        0.01      0.81 o
  13   7   6       35.00       39.52      2.11 o
 -17   8   6        3.67        2.79      0.78 o
 -16   8   6        2.47        2.42      0.75 o
 -15   8   6      253.69      269.32      4.38 o
 -14   8   6       51.29       55.14      2.97 o
 -13   8   6       10.93       11.51      0.88 o
 -12   8   6        0.17        0.57      0.48 o
 -11   8   6       10.29       11.07      0.77 o
 -10   8   6        8.27       10.14      0.72 o
  -9   8   6       25.20       21.90      1.24 o
  -8   8   6       46.25       45.87      1.38 o
  -7   8   6       20.83       20.40      0.94 o
  -6   8   6       68.60       69.26      1.51 o
  -5   8   6      198.73      200.93      3.25 o
  -4   8   6        4.27        3.74      0.37 o
  -3   8   6      207.69      215.14      2.75 o
  -2   8   6      227.62      235.39      2.98 o
  -1   8   6       41.68       40.54      1.41 o
   0   8   6        3.27        3.66      0.59 o
   1   8   6       84.44       85.78      2.92 o
   2   8   6        9.02        6.59      0.46 o
   3   8   6       13.29       12.41      0.62 o
   4   8   6        5.91        6.10      0.49 o
   5   8   6       12.22       11.65      0.68 o
   6   8   6       57.89       53.03      1.25 o
   7   8   6      124.66      125.99      2.06 o
   8   8   6        2.05        1.70      0.64 o
   9   8   6       46.29       48.36      4.83 o
  10   8   6       45.79       47.68      2.10 o
  11   8   6        0.12       -0.40      0.79 o
  12   8   6        8.99        9.78      2.16 o
 -16   9   6        7.16        5.71      1.08 o
 -15   9   6       11.37       10.81      1.00 o
 -14   9   6       24.24       24.03      1.33 o
 -13   9   6       88.14       90.83      2.13 o
 -12   9   6       69.18       72.17      1.82 o
 -11   9   6        4.62        3.88      0.62 o
 -10   9   6       50.53       54.55      1.34 o
  -9   9   6       53.55       57.12      1.43 o
  -8   9   6       35.35       37.20      1.10 o
  -7   9   6      100.64      104.45      1.92 o
  -6   9   6      177.77      180.23      3.69 o
  -5   9   6       63.00       65.64      1.42 o
  -4   9   6        1.89        1.81      0.35 o
  -3   9   6        4.64        3.25      0.39 o
  -2   9   6        1.14        0.33      0.33 o
  -1   9   6       69.27       67.63      1.37 o
   0   9   6      155.95      150.68      2.25 o
   1   9   6       17.74       19.43      0.81 o
   2   9   6        7.10        7.50      0.58 o
   3   9   6      207.45      208.18      2.44 o
   4   9   6       38.51       36.10      0.89 o
   5   9   6        0.01        0.03      0.33 o
   6   9   6       64.16       65.28      1.77 o
   7   9   6       84.52       89.14      2.15 o
   8   9   6       10.06        8.02      0.88 o
   9   9   6       33.54       34.38      1.88 o
  10   9   6        9.69        8.11      1.26 o
  11   9   6        8.96        8.57      1.20 o
 -14  10   6       10.16       10.50      0.95 o
 -13  10   6       14.15       14.23      1.11 o
 -12  10   6      117.65      124.07      2.95 o
 -11  10   6       17.73       19.31      1.82 o
 -10  10   6      429.05      430.67      6.03 o
  -9  10   6       80.01       82.38      4.40 o
  -8  10   6       28.99       33.86      1.54 o
  -7  10   6       36.22       39.02      1.19 o
  -6  10   6       36.98       40.26      1.19 o
  -5  10   6      111.71      111.52      2.07 o
  -4  10   6       18.51       16.80      1.19 o
  -3  10   6        8.27        7.95      0.71 o
  -2  10   6        9.67        8.81      0.61 o
  -1  10   6       47.76       46.50      1.15 o
   0  10   6       17.24       15.77      0.77 o
   1  10   6        7.97        8.03      0.62 o
   2  10   6      847.46      822.51      8.94 o
   3  10   6      144.57      132.33      2.68 o
   4  10   6       56.18       54.30      1.26 o
   5  10   6       18.82       18.94      0.91 o
   6  10   6       31.58       31.11      1.46 o
   7  10   6        0.17       -0.62      0.65 o
   8  10   6        0.21       -0.02      0.67 o
   9  10   6        0.14       -0.51      0.90 o
  10  10   6        0.18       -1.07      0.74 o
 -12  11   6       11.50       10.20      1.69 o
 -11  11   6        0.29        0.26      0.58 o
 -10  11   6       11.32       10.33      1.31 o
  -9  11   6       60.14       58.99      1.60 o
  -8  11   6      137.91      144.53      2.64 o
  -7  11   6        6.61        8.76      1.24 o
  -6  11   6       55.45       58.15      1.48 o
  -5  11   6        0.47        0.91      0.45 o
  -4  11   6        1.80        1.80      0.50 o
  -3  11   6        1.83        2.60      0.51 o
  -2  11   6        2.73        2.15      0.45 o
  -1  11   6       94.30       94.16      2.16 o
   0  11   6        0.10       -0.60      0.53 o
   1  11   6        2.90        2.22      0.63 o
   2  11   6       17.75       16.14      1.08 o
   3  11   6       11.20       12.48      1.01 o
   4  11   6       35.72       38.68      1.52 o
   5  11   6       83.31       86.64      1.65 o
   6  11   6        1.17        0.72      0.55 o
   7  11   6       16.88       15.30      1.09 o
   8  11   6        1.14        1.69      0.77 o
 -10  12   6        7.95        9.75      0.85 o
  -9  12   6       30.05       29.29      1.82 o
  -8  12   6       64.01       65.40      2.30 o
  -7  12   6       91.81       91.60      3.23 o
  -6  12   6       46.72       46.49      1.80 o
  -5  12   6        1.00        1.26      1.42 o
  -4  12   6        7.91        8.39      0.97 o
  -3  12   6        1.66        1.88      0.74 o
  -2  12   6        0.01       -1.04      0.63 o
  -1  12   6      103.22      110.43      2.94 o
   0  12   6      146.19      140.38      2.91 o
   1  12   6        0.00       -0.28      0.60 o
   2  12   6       18.83       18.30      1.42 o
   3  12   6       13.17       11.56      1.04 o
   4  12   6       65.72       64.55      3.09 o
   5  12   6       21.04       20.15      1.31 o
   6  12   6       24.23       27.12      2.28 o
  -6  13   6        2.64        1.66      0.86 o
  -5  13   6        5.28        7.84      1.04 o
  -4  13   6       61.47       65.27      2.73 o
  -3  13   6        0.03       -0.48      0.71 o
  -2  13   6        0.97        0.82      0.78 o
  -1  13   6      101.12      108.01      3.03 o
   0  13   6        1.76        1.27      0.84 o
   1  13   6       31.71       30.20      1.69 o
   2  13   6        9.46        9.79      1.19 o
 -20   1   7       11.42       14.01      1.08 o
 -19   1   7       63.08       67.38      1.65 o
 -18   1   7        0.94        0.62      0.49 o
 -17   1   7       30.47       27.08      1.01 o
 -16   1   7       50.93       47.13      1.24 o
 -15   1   7       34.05       32.24      1.11 o
 -14   1   7        0.59        0.83      0.37 o
 -13   1   7        5.78        3.65      0.47 o
 -12   1   7        4.65        5.05      0.35 o
 -11   1   7        0.53       -0.02      0.25 o
 -10   1   7      187.30      191.85      2.07 o
  -9   1   7        9.34        9.41      0.39 o
  -8   1   7      188.94      192.00      2.23 o
  -7   1   7       25.52       22.07      0.49 o
  -6   1   7      153.31      155.03      1.65 o
  -5   1   7       99.58      125.60      1.27 o
  -4   1   7      221.57      249.88      2.94 o
  -3   1   7      898.16     1042.73     14.63 o
  -2   1   7      154.44      152.22      4.13 o
  -1   1   7      144.85      176.55      2.19 o
   0   1   7        1.99        2.74      0.19 o
   1   1   7      606.21      553.97      4.35 o
   2   1   7      166.43      145.52      1.50 o
   3   1   7        7.93        6.99      0.54 o
   4   1   7        1.06        0.16      0.35 o
   5   1   7       78.64       87.56      1.20 o
   6   1   7      150.10      133.36      1.61 o
   7   1   7        0.75        5.66      0.49 o
   8   1   7       81.88       81.17      1.30 o
   9   1   7      200.94      177.20      2.41 o
  10   1   7        0.75        0.49      0.42 o
  11   1   7       56.25       55.07      1.44 o
  12   1   7       15.93       17.03      0.97 o
  13   1   7      493.53      509.72      6.19 o
  14   1   7       30.00       30.61      2.10 o
  15   1   7        7.92        7.27      0.86 o
 -20   2   7        0.03       -0.37      0.65 o
 -19   2   7       92.81       96.25      2.24 o
 -18   2   7        4.00        3.17      0.65 o
 -17   2   7       75.90       74.43      1.28 o
 -16   2   7      119.35      115.66      1.84 o
 -15   2   7      103.46       99.16      1.49 o
 -14   2   7        7.53        5.57      0.43 o
 -13   2   7       90.58       80.68      1.25 o
 -12   2   7       30.80       37.45      0.79 o
 -11   2   7        3.86        2.84      0.32 o
 -10   2   7      149.35      153.79      1.78 o
  -9   2   7       98.71       94.20      1.08 o
  -8   2   7     1110.59     1054.17     13.77 o
  -7   2   7      190.14      187.23      1.88 o
  -6   2   7       58.15       77.45      0.85 o
  -5   2   7      101.15      139.42      1.92 o
  -4   2   7      730.35      836.92      7.57 o
  -3   2   7      410.36      460.76      4.92 o
  -2   2   7       70.63       65.52      0.96 o
  -1   2   7       36.33       44.40      1.17 o
   0   2   7      155.75      127.15      1.79 o
   1   2   7       18.90       18.63      0.59 o
   2   2   7       97.65      103.60      1.04 o
   3   2   7      435.89      424.98      3.55 o
   4   2   7     1796.22     1801.42     14.33 o
   5   2   7      547.91      509.60      5.02 o
   6   2   7      326.26      238.85      2.80 o
   7   2   7       68.19       70.23      1.48 o
   8   2   7       42.05       37.30      1.10 o
   9   2   7        3.52        5.23      0.71 o
  10   2   7        0.08        0.11      0.47 o
  11   2   7       77.07       84.31      1.85 o
  12   2   7       98.14      105.49      2.41 o
  13   2   7       42.77       44.58      1.43 o
  14   2   7       39.96       44.31      1.77 o
  15   2   7        0.06        0.19      0.62 o
 -20   3   7      174.09      182.12      3.26 o
 -19   3   7       14.31       14.77      1.09 o
 -18   3   7      268.36      266.85      3.42 o
 -17   3   7        0.00        0.15      0.44 o
 -16   3   7       95.84       93.55      1.62 o
 -15   3   7        0.95        0.63      0.35 o
 -14   3   7       15.98       14.54      0.61 o
 -13   3   7        0.10       -0.46      0.26 o
 -12   3   7       42.30       39.06      0.79 o
 -11   3   7        8.40       10.75      0.42 o
 -10   3   7      176.60      171.01      2.27 o
  -9   3   7      191.94      184.72      2.35 o
  -8   3   7      555.98      548.83      5.16 o
  -7   3   7     1283.02     1325.31     13.81 o
  -6   3   7      242.62      236.24      2.61 o
  -5   3   7      276.06      356.14      3.99 o
  -4   3   7       66.15       66.40      0.94 o
  -3   3   7      317.01      328.34      5.70 o
  -2   3   7       13.45       18.26      0.36 o
  -1   3   7       58.22       56.66      0.84 o
   0   3   7      314.35      319.32      3.97 o
   1   3   7        0.00        0.54      0.31 o
   2   3   7      284.70      283.92      3.07 o
   3   3   7      496.26      493.14      4.44 o
   4   3   7       15.74       19.24      0.72 o
   5   3   7     2243.17     2037.30     16.18 o
   6   3   7        5.97        5.00      0.44 o
   7   3   7       96.85       71.82      1.31 o
   8   3   7       15.05       15.80      0.91 o
   9   3   7       89.68       88.19      1.79 o
  10   3   7       50.25       51.00      1.38 o
  11   3   7        3.72        3.91      0.61 o
  12   3   7       22.07       22.32      1.09 o
  13   3   7       34.92       32.98      1.27 o
  14   3   7        9.01        8.51      0.94 o
  15   3   7       53.49       53.55      1.79 o
 -19   4   7      250.23      269.84      4.27 o
 -18   4   7      181.33      182.43      2.52 o
 -17   4   7       70.53       72.21      1.33 o
 -16   4   7        5.08        6.05      0.69 o
 -15   4   7       36.48       36.50      1.43 o
 -14   4   7        0.59        0.30      0.44 o
 -13   4   7       15.83       15.44      1.32 o
 -12   4   7       53.74       54.03      1.19 o
 -11   4   7        8.04        7.23      0.52 o
 -10   4   7       53.85       59.01      1.06 o
  -9   4   7      100.91      102.12      1.42 o
  -8   4   7       81.66       78.21      1.16 o
  -7   4   7     1771.15     1793.91     17.49 o
  -6   4   7     1957.04     2043.12     19.78 o
  -5   4   7      174.31      166.90      2.27 o
  -4   4   7       21.15       21.66      0.64 o
  -3   4   7       46.65       47.81      0.94 o
  -2   4   7      280.16      268.41      2.54 o
  -1   4   7       28.86       37.67      0.84 o
   0   4   7        4.58       10.85      0.36 o
   1   4   7       60.95       58.89      0.95 o
   2   4   7      216.46      194.24      2.28 o
   3   4   7      318.16      315.77      3.76 o
   4   4   7       68.58       61.58      1.52 o
   5   4   7      123.22      118.56      1.96 o
   6   4   7      473.46      412.45      4.21 o
   7   4   7      222.67      216.82      2.62 o
   8   4   7       38.90       39.64      0.99 o
   9   4   7        6.04        6.58      0.55 o
  10   4   7       62.40       63.44      1.36 o
  11   4   7        1.53        1.84      0.53 o
  12   4   7       13.43       13.94      1.00 o
  13   4   7        4.83        5.20      0.79 o
  14   4   7      117.85      121.97      2.67 o
 -19   5   7      108.63      109.82      2.66 o
 -18   5   7       36.76       39.67      1.55 o
 -17   5   7       64.94       69.07      2.63 o
 -16   5   7      150.31      152.77      2.86 o
 -15   5   7        2.95        2.00      0.56 o
 -14   5   7       26.35       24.85      1.13 o
 -13   5   7        1.34       -0.13      0.39 o
 -12   5   7      175.84      170.82      2.25 o
 -11   5   7      104.76      106.71      1.60 o
 -10   5   7        0.42        1.53      0.90 o
  -9   5   7       54.12       52.26      1.04 o
  -8   5   7        0.34        0.06      0.63 o
  -7   5   7      613.54      622.49      7.77 o
  -6   5   7       40.18       47.86      1.16 o
  -5   5   7     1378.66     1336.28     13.33 o
  -4   5   7      117.53      118.47      1.89 o
  -3   5   7        2.44        4.35      0.44 o
  -2   5   7       49.07       56.95      0.95 o
  -1   5   7       13.75       26.92      0.64 o
   0   5   7       63.05       61.61      0.74 o
   1   5   7       13.32       11.75      0.52 o
   2   5   7       38.68       43.52      0.92 o
   3   5   7      169.81      138.76      1.86 o
   4   5   7       34.79       40.58      1.08 o
   5   5   7      202.96      186.16      2.66 o
   6   5   7       18.92       18.11      1.06 o
   7   5   7      652.43      642.68      7.54 o
   8   5   7       67.09       66.51      1.29 o
   9   5   7        6.69        8.09      0.60 o
  10   5   7       82.64       83.78      1.69 o
  11   5   7        0.86        0.60      0.46 o
  12   5   7        9.16       10.21      0.76 o
  13   5   7        1.89        1.94      0.62 o
  14   5   7        1.70        1.33      0.58 o
 -18   6   7        0.11       -0.03      0.73 o
 -17   6   7      306.17      314.64      5.76 o
 -16   6   7       21.56       23.25      2.44 o
 -15   6   7        0.27        0.46      0.56 o
 -14   6   7       46.88       48.28      1.46 o
 -13   6   7       75.14       76.68      3.25 o
 -12   6   7        0.03       -0.23      0.52 o
 -11   6   7        6.82        9.84      0.61 o
 -10   6   7       28.34       28.27      0.83 o
  -9   6   7       91.19       93.37      2.48 o
  -8   6   7        0.60        1.40      0.62 o
  -7   6   7      130.34      135.60      3.01 o
  -6   6   7       17.22       16.50      0.92 o
  -5   6   7      429.68      412.14      5.52 o
  -4   6   7      258.94      266.86      3.91 o
  -3   6   7       25.79       22.51      0.96 o
  -2   6   7      289.04      300.09      3.16 o
  -1   6   7       34.25       36.84      0.82 o
   0   6   7      230.71      203.38      2.39 o
   1   6   7        1.69        1.36      0.25 o
   2   6   7       12.38        9.92      0.53 o
   3   6   7      208.51      196.31      2.41 o
   4   6   7        3.88        6.09      0.50 o
   5   6   7      167.43      165.85      2.82 o
   6   6   7        2.11        2.39      0.55 o
   7   6   7       49.69       47.93      2.27 o
   8   6   7       74.78       74.78      2.12 o
   9   6   7        3.18        3.51      0.67 o
  10   6   7       78.95       93.25      2.20 o
  11   6   7        0.01        0.21      0.58 o
  12   6   7      119.33      122.72      2.66 o
  13   6   7       10.06       10.80      0.96 o
 -18   7   7        1.77        1.39      0.74 o
 -17   7   7       13.73       14.59      1.11 o
 -16   7   7       78.87       78.54      2.45 o
 -15   7   7      144.91      148.72      2.87 o
 -14   7   7       52.55       52.39      1.55 o
 -13   7   7       70.81       73.21      1.76 o
 -12   7   7       94.61      100.10      2.28 o
 -11   7   7        3.33        3.24      0.51 o
 -10   7   7       10.65       12.36      0.71 o
  -9   7   7      151.69      158.35      2.88 o
  -8   7   7      258.75      262.38      4.95 o
  -7   7   7       25.48       26.75      1.14 o
  -6   7   7        0.17        0.31      0.46 o
  -5   7   7        4.25        4.22      1.02 o
  -4   7   7        5.98        7.98      0.72 o
  -3   7   7      186.51      186.62      2.42 o
  -2   7   7       45.35       45.15      0.92 o
  -1   7   7      256.98      257.17      2.89 o
   0   7   7      137.15      125.90      1.77 o
   1   7   7        4.38        6.86      0.57 o
   2   7   7        0.75        0.47      0.30 o
   3   7   7        1.90        2.06      0.59 o
   4   7   7       19.76       19.00      0.85 o
   5   7   7       24.30       23.00      1.00 o
   6   7   7        1.20        0.76      0.65 o
   7   7   7        7.46        7.70      0.74 o
   8   7   7       34.98       36.88      1.32 o
   9   7   7       19.96       19.02      1.05 o
  10   7   7       23.43       26.72      1.20 o
  11   7   7       16.51       17.77      1.05 o
  12   7   7        0.47       -0.13      0.58 o
 -17   8   7       83.48       89.96      2.32 o
 -16   8   7       31.95       31.23      1.37 o
 -15   8   7       55.27       56.58      1.73 o
 -14   8   7       87.40       94.02      2.16 o
 -13   8   7       63.56       63.74      1.67 o
 -12   8   7        0.43        0.03      0.47 o
 -11   8   7      115.39      117.51      2.36 o
 -10   8   7        0.03        0.38      0.40 o
  -9   8   7      190.26      198.48      2.68 o
  -8   8   7        3.52        2.30      0.63 o
  -7   8   7      211.71      207.48      3.04 o
  -6   8   7      128.98      130.39      2.60 o
  -5   8   7      109.38      116.36      2.39 o
  -4   8   7      184.00      183.94      3.37 o
  -3   8   7      110.77      104.87      1.87 o
  -2   8   7       25.85       24.45      0.88 o
  -1   8   7       70.07       73.22      1.41 o
   0   8   7      178.99      163.56      2.38 o
   1   8   7      586.53      553.71      6.15 o
   2   8   7       87.59       83.69      1.61 o
   3   8   7        8.23        7.89      0.51 o
   4   8   7       15.02       14.55      0.83 o
   5   8   7       73.07       69.40      1.64 o
   6   8   7        8.42        9.37      0.75 o
   7   8   7       41.29       39.45      1.35 o
   8   8   7       91.60       98.72      2.73 o
   9   8   7       28.67       26.82      1.11 o
  10   8   7        0.90        0.98      0.82 o
  11   8   7        3.01        2.17      1.21 o
 -15   9   7        0.42       -0.14      0.70 o
 -14   9   7        1.35        1.43      0.62 o
 -13   9   7        9.26       10.25      0.85 o
 -12   9   7        0.49        0.60      0.81 o
 -11   9   7       22.53       22.72      1.01 o
 -10   9   7      216.62      231.61      3.56 o
  -9   9   7      106.75      106.07      1.99 o
  -8   9   7      146.36      155.78      2.31 o
  -7   9   7       27.50       29.10      1.74 o
  -6   9   7       17.89       15.18      1.27 o
  -5   9   7       20.39       19.17      1.04 o
  -4   9   7       23.43       24.81      0.89 o
  -3   9   7        3.80        3.51      0.53 o
  -2   9   7        4.78        4.26      0.70 o
  -1   9   7        0.02       -0.13      0.41 o
   0   9   7       10.20       11.75      0.70 o
   1   9   7        2.64        2.63      0.48 o
   2   9   7      157.45      154.53      2.86 o
   3   9   7        1.57        1.66      0.47 o
   4   9   7       43.73       42.98      1.17 o
   5   9   7        0.03       -0.37      0.42 o
   6   9   7       20.33       20.71      0.93 o
   7   9   7       57.24       57.91      2.08 o
   8   9   7        1.44        1.62      0.90 o
   9   9   7       30.48       34.17      1.78 o
  10   9   7        7.01        6.05      1.08 o
 -14  10   7        0.79       -0.10      0.86 o
 -13  10   7        3.07        3.36      0.68 o
 -12  10   7       18.08       17.42      2.20 o
 -11  10   7       96.97       93.97      2.07 o
 -10  10   7       31.06       28.51      1.26 o
  -9  10   7       22.95       27.98      1.09 o
  -8  10   7       12.57       12.82      0.78 o
  -7  10   7       73.02       73.06      1.62 o
  -6  10   7       29.58       31.19      1.04 o
  -5  10   7       13.16       13.74      0.78 o
  -4  10   7       20.92       20.36      0.91 o
  -3  10   7       82.37       84.78      1.56 o
  -2  10   7       11.33       12.32      0.69 o
  -1  10   7        2.04        1.39      0.42 o
   0  10   7       20.53       18.53      0.79 o
   1  10   7       10.42       10.75      0.65 o
   2  10   7        0.05       -0.29      0.59 o
   3  10   7       40.06       36.94      1.13 o
   4  10   7       38.40       36.08      2.56 o
   5  10   7       58.46       57.54      1.74 o
   6  10   7       25.78       23.84      1.33 o
   7  10   7        1.23        0.28      0.66 o
   8  10   7        7.72        7.83      1.04 o
   9  10   7        4.45        3.50      1.01 o
 -12  11   7        3.53        3.32      0.78 o
 -11  11   7        4.36        3.53      0.78 o
 -10  11   7        0.59        1.08      0.58 o
  -9  11   7       58.64       65.38      1.68 o
  -8  11   7       37.27       37.70      1.57 o
  -7  11   7        0.02        0.59      0.59 o
  -6  11   7       32.87       36.58      1.19 o
  -5  11   7       21.26       22.62      0.99 o
  -4  11   7        3.87        3.59      0.57 o
  -3  11   7        9.90       10.14      0.89 o
  -2  11   7        7.93        5.95      0.65 o
  -1  11   7       43.91       44.86      1.29 o
   0  11   7       25.15       25.15      1.46 o
   1  11   7       76.68       79.03      2.45 o
   2  11   7       18.77       18.36      1.41 o
   3  11   7       13.11       12.63      1.24 o
   4  11   7       29.94       32.52      1.77 o
   5  11   7        0.37       -0.86      1.00 o
   6  11   7        0.20        0.58      1.13 o
   7  11   7       21.01       22.12      1.28 o
  -9  12   7       11.80       12.41      1.05 o
  -8  12   7        6.18        5.61      0.83 o
  -7  12   7        0.84        0.52      0.53 o
  -6  12   7       21.04       19.30      1.41 o
  -5  12   7        4.37        5.06      0.85 o
  -4  12   7        5.77        5.09      1.54 o
  -3  12   7        2.96        2.32      0.76 o
  -2  12   7        4.88        5.70      0.92 o
  -1  12   7        7.71        9.21      1.09 o
   0  12   7      228.73      231.80      4.82 o
   1  12   7       51.00       48.83      3.59 o
   2  12   7        3.68        2.26      0.87 o
   3  12   7        1.30        1.52      0.85 o
   4  12   7       24.29       23.71      1.70 o
  -4  13   7        1.53        1.30      0.79 o
  -3  13   7       46.93       48.55      2.00 o
  -2  13   7       23.02       27.22      1.64 o
  -1  13   7        4.75        4.11      0.98 o
 -20   0   8       29.85       32.26      1.74 o
 -19   0   8        5.27        4.38      1.25 o
 -18   0   8       35.22       32.94      1.61 o
 -17   0   8      134.30      126.19      3.07 o
 -16   0   8       51.62       49.13      3.38 o
 -15   0   8      215.14      192.30      3.83 o
 -14   0   8       59.28       50.77      1.67 o
 -13   0   8        7.38        5.99      0.73 o
 -12   0   8      173.95      184.19      3.47 o
 -11   0   8       48.80       50.30      1.55 o
 -10   0   8     2758.15     2759.43     37.22 o
  -9   0   8      419.61      422.32      7.51 o
  -8   0   8        2.49        3.84      1.05 o
  -7   0   8       31.53        0.05      0.23 o
  -6   0   8      676.85        0.13      0.35 o
  -5   0   8     1632.24       -0.02      0.23 o
  -4   0   8       69.52       78.74      2.44 o
  -3   0   8      468.99      507.33      7.51 o
  -2   0   8        2.48        6.75      0.40 o
  -1   0   8       17.00       17.29      0.63 o
   0   0   8      190.29      184.78      2.66 o
   1   0   8      566.90      552.05      6.74 o
   2   0   8     9666.93     9231.41    100.31 o
   3   0   8      220.19      213.22      4.25 o
   4   0   8        0.51        1.88      0.61 o
   5   0   8       40.50       43.49      1.31 o
   6   0   8       28.80       19.76      1.37 o
   7   0   8       67.65       58.93      1.60 o
   8   0   8        0.04        0.02      0.49 o
   9   0   8        1.00        0.66      0.53 o
  10   0   8        6.54        8.50      1.02 o
  11   0   8       65.19       70.94      2.38 o
  12   0   8       35.21       39.23      5.98 o
  13   0   8        0.01        0.20      0.83 o
  14   0   8     1093.68     1136.67     17.27 o
 -20   1   8       99.09      102.51      2.37 o
 -19   1   8       25.59       25.97      1.10 o
 -18   1   8       41.97       39.31      1.21 o
 -17   1   8       35.22       35.67      1.13 o
 -16   1   8        0.98        0.58      0.43 o
 -15   1   8        2.85        2.27      0.45 o
 -14   1   8        6.69        4.99      0.51 o
 -13   1   8       27.98       27.07      1.18 o
 -12   1   8       29.95       30.00      0.87 o
 -11   1   8      279.46      280.88      3.32 o
 -10   1   8     1153.72     1169.64     11.56 o
  -9   1   8       25.95       25.42      0.61 o
  -8   1   8      261.49      264.25      2.62 o
  -7   1   8       49.75       47.29      1.21 o
  -6   1   8      117.29      121.37      2.07 o
  -5   1   8       83.49       86.76      1.23 o
  -4   1   8      408.95      433.20      5.27 o
  -2   1   8        4.03        2.52      0.35 o
  -1   1   8      203.67      168.22     11.03 o
   0   1   8        6.03        5.95      0.49 o
   1   1   8      547.59      516.09      5.37 o
   2   1   8      262.28      248.12      2.30 o
   3   1   8     1131.61     1097.55      8.36 o
   4   1   8       49.17       41.96      0.80 o
   5   1   8       38.31       26.57      0.68 o
   6   1   8        8.89       13.39      0.61 o
   7   1   8      160.70      152.49      1.99 o
   8   1   8       15.04       12.31      0.70 o
   9   1   8       22.85       20.10      0.95 o
  10   1   8        0.08       -0.68      0.44 o
  11   1   8      268.57      278.32      3.86 o
  12   1   8       16.79       18.72      1.05 o
  13   1   8      251.05      262.22      3.85 o
  14   1   8        4.64        6.20      0.83 o
 -20   2   8       56.06       58.78      1.76 o
 -19   2   8       19.27       20.46      1.39 o
 -18   2   8        5.85        5.73      0.72 o
 -17   2   8       17.41       16.78      0.86 o
 -16   2   8       32.48       29.64      1.00 o
 -15   2   8        1.73        1.97      0.33 o
 -14   2   8       32.15       32.12      0.77 o
 -13   2   8       80.81       81.82      1.23 o
 -12   2   8      162.77      163.62      1.93 o
 -11   2   8      145.96      147.93      1.96 o
 -10   2   8        0.01       -0.34      0.23 o
  -9   2   8      939.76      913.15      7.33 o
  -8   2   8      964.08      966.25     11.82 o
  -7   2   8       32.56       41.38      0.58 o
  -6   2   8      201.17      223.60      2.31 o
  -5   2   8        6.57        5.42      0.25 o
  -4   2   8        0.28        0.08      0.12 o
  -3   2   8        0.24        0.06      0.13 o
  -2   2   8      173.86      161.64      3.10 o
  -1   2   8       74.05       72.83      1.36 o
   0   2   8      470.49      486.21      5.28 o
   1   2   8      403.61      365.98      3.73 o
   2   2   8        0.89        0.43      0.53 o
   3   2   8      351.49      338.86      3.21 o
   4   2   8      547.54      501.11      4.53 o
   5   2   8        1.24        0.86      0.36 o
   6   2   8       93.21       71.26      1.31 o
   7   2   8        0.40        0.51      0.34 o
   8   2   8       53.95       61.82      1.31 o
   9   2   8        0.04        0.66      0.44 o
  10   2   8       59.58       60.56      1.99 o
  11   2   8       26.09       26.98      1.16 o
  12   2   8      125.94      134.48      2.53 o
  13   2   8      111.76      120.52      2.73 o
  14   2   8       48.32       51.42      1.58 o
 -20   3   8       43.94       42.17      1.38 o
 -19   3   8        8.22        9.32      1.18 o
 -18   3   8      104.46      107.56      2.13 o
 -17   3   8       57.09       53.28      1.43 o
 -16   3   8       11.50       11.22      0.78 o
 -15   3   8        0.46        0.42      0.32 o
 -14   3   8       18.18       16.50      0.62 o
 -13   3   8       23.05       22.22      0.81 o
 -12   3   8        4.87        5.18      0.49 o
 -11   3   8        0.12       -0.17      0.32 o
 -10   3   8       57.90       56.68      1.13 o
  -9   3   8      437.30      418.35      4.60 o
  -8   3   8      165.43      180.01      2.51 o
  -7   3   8      567.56      501.25      5.35 o
  -6   3   8       27.27       24.12      0.85 o
  -5   3   8      243.38      271.07      3.61 o
  -4   3   8       16.11       19.27      0.69 o
  -3   3   8        2.13       -0.16      0.27 o
  -2   3   8       78.67       84.20      1.03 o
  -1   3   8        2.66        5.91      0.32 o
   0   3   8       54.25       56.29      1.08 o
   1   3   8        4.51        4.25      0.39 o
   2   3   8      196.08      188.08      2.30 o
   3   3   8      241.34      222.48      2.95 o
   4   3   8      155.91      150.35      2.51 o
   5   3   8      686.59      705.07      7.39 o
   6   3   8        6.51        6.43      0.91 o
   7   3   8       55.85       44.04      1.14 o
   8   3   8       22.61       22.28      1.12 o
   9   3   8       48.05       53.27      1.37 o
  10   3   8        2.22        1.76      0.54 o
  11   3   8       52.38       54.10      1.48 o
  12   3   8        9.07        9.25      0.82 o
  13   3   8        0.57       -0.25      0.55 o
  14   3   8       42.01       45.36      1.68 o
 -19   4   8      141.90      154.24      3.53 o
 -18   4   8       21.80       22.09      1.28 o
 -17   4   8        3.86        3.69      0.66 o
 -16   4   8        4.39        3.46      0.60 o
 -15   4   8        8.49        6.73      0.70 o
 -14   4   8       33.99       31.47      1.61 o
 -13   4   8       13.79       17.27      0.79 o
 -12   4   8       38.41       39.36      1.03 o
 -11   4   8        1.94        2.20      0.40 o
 -10   4   8        8.36        6.58      0.50 o
  -9   4   8        0.19        0.26      0.29 o
  -8   4   8        2.07        3.85      0.34 o
  -7   4   8      327.47      310.67      3.75 o
  -6   4   8      447.84      477.73      5.30 o
  -5   4   8      108.42      109.45      1.75 o
  -4   4   8       30.45       33.69      0.68 o
  -3   4   8       12.15       10.73      0.61 o
  -2   4   8        7.56       13.61      0.92 o
  -1   4   8        1.77       -0.22      0.22 o
   0   4   8       64.10       57.18      0.94 o
   1   4   8       89.39       88.63      1.38 o
   2   4   8      333.00      332.98      3.57 o
   3   4   8       17.94       16.18      1.22 o
   4   4   8       21.78       10.90      0.67 o
   5   4   8      145.63      142.00      2.59 o
   6   4   8      167.89      160.48      2.87 o
   7   4   8        2.36        1.65      0.38 o
   8   4   8        8.33        5.38      0.53 o
   9   4   8       55.99       63.46      1.44 o
  10   4   8       11.22       14.25      0.83 o
  11   4   8        4.91        5.71      0.66 o
  12   4   8        4.73        4.62      0.81 o
  13   4   8       30.06       28.28      1.20 o
  14   4   8       33.10       34.81      1.49 o
 -19   5   8        0.30        0.74      0.67 o
 -18   5   8      111.60      117.19      2.50 o
 -17   5   8      147.69      154.04      2.91 o
 -16   5   8       44.23       43.67      1.42 o
 -15   5   8        0.59        0.84      0.53 o
 -14   5   8       78.54       81.26      1.84 o
 -13   5   8        2.55        2.58      0.56 o
 -12   5   8       25.40       24.58      0.98 o
 -11   5   8       11.39       13.52      0.86 o
 -10   5   8       72.92       73.69      1.36 o
  -9   5   8        8.06       11.31      0.57 o
  -8   5   8       95.50       95.94      2.00 o
  -7   5   8        0.06        0.64      0.45 o
  -6   5   8      112.90      115.68      2.21 o
  -5   5   8       77.60       83.35      1.81 o
  -4   5   8       85.75       75.00      1.69 o
  -3   5   8       20.34       21.15      0.65 o
  -2   5   8      476.15      452.73      5.16 o
  -1   5   8       11.54        9.74      0.65 o
   0   5   8        9.01        7.97      0.35 o
   1   5   8      100.10       89.58      1.51 o
   2   5   8        0.70        0.10      0.34 o
   3   5   8      296.76      257.58      3.31 o
   4   5   8        0.05        0.35      0.40 o
   5   5   8       80.13       64.89      1.46 o
   6   5   8        8.81        8.84      0.70 o
   7   5   8        0.00       -0.26      0.42 o
   8   5   8        3.08        3.48      0.59 o
   9   5   8        0.00        0.40      0.69 o
  10   5   8       98.40      101.02      2.87 o
  11   5   8        7.34        6.52      0.87 o
  12   5   8        0.60        0.03      0.53 o
  13   5   8        1.44        0.43      0.61 o
 -18   6   8        2.68        2.09      0.83 o
 -17   6   8       46.29       48.04      3.44 o
 -16   6   8      127.64      136.95      3.15 o
 -15   6   8       44.19       42.50      1.62 o
 -14   6   8       28.05       28.74      1.15 o
 -13   6   8        5.16        4.94      0.58 o
 -12   6   8        0.67        0.51      0.38 o
 -11   6   8      277.00      291.97      3.62 o
 -10   6   8       44.62       42.25      1.01 o
  -9   6   8      180.51      188.74      3.26 o
  -8   6   8      618.29      638.55      8.17 o
  -7   6   8        1.93        2.13      0.55 o
  -6   6   8       40.93       39.93      1.31 o
  -5   6   8       23.86       22.86      1.23 o
  -4   6   8       44.00       42.10      3.25 o
  -3   6   8      164.85      172.34      2.29 o
  -2   6   8        7.63       13.01      0.62 o
  -1   6   8       65.92       52.10      1.14 o
   0   6   8       48.22       32.96      2.72 o
   1   6   8      178.67      170.24      2.29 o
   2   6   8        0.65        0.31      0.36 o
   3   6   8      119.29      121.05      1.97 o
   4   6   8      385.60      353.75      4.32 o
   5   6   8        2.70        1.75      0.47 o
   6   6   8        9.92       10.11      0.83 o
   7   6   8       15.61       12.58      0.93 o
   8   6   8        3.99        3.58      0.67 o
   9   6   8       23.97       23.64      1.24 o
  10   6   8       31.66       31.65      1.36 o
  11   6   8       47.14       47.63      1.65 o
  12   6   8       39.37       39.96      2.44 o
 -17   7   8        6.11        4.72      0.81 o
 -16   7   8        0.11        0.51      0.60 o
 -15   7   8        1.33        1.65      0.63 o
 -14   7   8       86.99       91.48      2.06 o
 -13   7   8       79.85       76.01      1.78 o
 -12   7   8       42.69       49.94      1.37 o
 -11   7   8        5.40        6.24      0.69 o
 -10   7   8      299.50      318.66      3.87 o
  -9   7   8       19.66       17.37      1.28 o
  -8   7   8        6.17        4.70      0.82 o
  -7   7   8        3.02        2.80      0.70 o
  -6   7   8        2.02        0.23      0.59 o
  -5   7   8        0.45       -0.77      0.52 o
  -4   7   8        3.02        3.21      0.59 o
  -3   7   8        3.24        4.49      0.41 o
  -2   7   8       53.67       48.93      1.11 o
  -1   7   8       78.84       78.29      1.48 o
   0   7   8       41.87       37.36      1.93 o
   1   7   8       76.73       59.91      2.29 o
   2   7   8       97.50       92.47      1.56 o
   3   7   8        0.19       -0.12      0.40 o
   4   7   8        0.02       -0.62      0.47 o
   5   7   8       14.19       13.18      0.87 o
   6   7   8        1.29        0.51      0.50 o
   7   7   8        0.89        0.86      0.54 o
   8   7   8       78.82       80.67      2.47 o
   9   7   8       17.58       20.61      1.16 o
  10   7   8        0.01       -0.98      0.54 o
  11   7   8       21.78       22.33      1.77 o
  12   7   8        0.03        0.47      0.62 o
 -16   8   8       20.67       20.16      1.18 o
 -15   8   8        4.70        5.14      0.76 o
 -14   8   8       65.80       68.42      1.80 o
 -13   8   8        4.83        4.20      0.65 o
 -12   8   8       12.90       16.72      1.71 o
 -11   8   8        4.06        5.89      0.64 o
 -10   8   8       89.35       89.78      1.59 o
  -9   8   8       65.96       72.01      1.92 o
  -8   8   8       11.10       10.78      0.90 o
  -7   8   8       22.57       23.11      1.87 o
  -6   8   8        7.98        7.72      1.26 o
  -5   8   8       39.48       40.58      1.44 o
  -4   8   8      218.32      225.28      2.92 o
  -3   8   8        6.69        5.72      0.49 o
  -2   8   8        4.34        4.67      0.48 o
  -1   8   8       21.11       21.06      0.92 o
   0   8   8       24.25       19.78      0.97 o
   1   8   8        0.43       -0.24      0.42 o
   2   8   8      215.83      195.75      3.99 o
   3   8   8       55.07       49.56      1.23 o
   4   8   8       57.92       54.92      1.42 o
   5   8   8        0.18        0.63      0.47 o
   6   8   8       12.01       11.11      0.84 o
   7   8   8       12.71       11.90      0.89 o
   8   8   8       96.45      110.26      2.31 o
   9   8   8        1.30        1.10      0.61 o
  10   8   8       16.59       17.53      1.03 o
  11   8   8        0.37       -0.55      0.80 o
 -15   9   8       21.96       20.63      1.16 o
 -14   9   8        6.11        5.95      0.78 o
 -13   9   8       13.24       12.68      0.90 o
 -12   9   8        2.76        2.49      0.83 o
 -11   9   8       82.44       89.89      1.89 o
 -10   9   8       51.81       52.69      1.33 o
  -9   9   8       96.91      106.58      3.84 o
  -8   9   8       80.31       90.20      2.21 o
  -7   9   8       23.83       27.38      1.66 o
  -6   9   8        0.54        0.20      0.50 o
  -5   9   8        1.75        1.95      1.21 o
  -4   9   8        8.13        8.37      0.61 o
  -3   9   8       49.60       48.16      1.28 o
  -2   9   8       16.67       14.39      0.82 o
  -1   9   8        0.10        0.71      0.48 o
   0   9   8        1.40        2.06      0.95 o
   1   9   8       54.22       52.03      1.49 o
   2   9   8       19.96       16.11      1.73 o
   3   9   8       78.40       76.67      3.47 o
   4   9   8        4.92        3.72      0.50 o
   5   9   8        5.38        4.76      0.74 o
   6   9   8       70.04       69.19      1.64 o
   7   9   8       39.06       38.73      1.26 o
   8   9   8        0.39        0.23      0.75 o
   9   9   8        3.76        3.78      0.94 o
 -13  10   8       51.72       50.80      1.58 o
 -12  10   8        5.06        5.66      0.71 o
 -11  10   8       80.49       80.42      1.85 o
 -10  10   8       27.97       26.59      1.05 o
  -9  10   8       16.10       17.39      1.04 o
  -8  10   8       27.83       28.54      2.41 o
  -7  10   8       92.02       98.70      1.92 o
  -6  10   8        3.75        3.02      0.46 o
  -5  10   8        0.15       -0.11      0.38 o
  -4  10   8        3.21        2.60      0.47 o
  -3  10   8        2.07        2.82      0.48 o
  -2  10   8        5.61        5.75      0.76 o
  -1  10   8      222.28      221.72      3.53 o
   0  10   8        3.26        2.43      0.61 o
   1  10   8        0.10        0.21      0.51 o
   2  10   8        5.71        6.28      0.81 o
   3  10   8        3.44        3.01      0.71 o
   4  10   8       18.70       16.75      1.11 o
   5  10   8       42.44       48.21      3.03 o
   6  10   8        3.85        4.60      0.76 o
   7  10   8        9.35        9.69      1.03 o
   8  10   8       29.16       31.35      1.61 o
 -11  11   8       35.09       35.88      1.45 o
 -10  11   8        6.49        7.22      0.81 o
  -9  11   8       12.05       13.01      1.06 o
  -8  11   8        3.89        3.93      0.88 o
  -7  11   8      102.34      101.78      2.07 o
  -6  11   8       26.77       26.27      1.07 o
  -5  11   8        0.00       -0.20      0.47 o
  -4  11   8       41.54       44.27      1.58 o
  -3  11   8       25.62       27.56      1.12 o
  -2  11   8       32.92       33.29      1.20 o
  -1  11   8        0.91        0.96      0.61 o
   0  11   8      130.38      125.90      2.40 o
   1  11   8       55.52       53.24      1.46 o
   2  11   8       25.96       26.98      2.31 o
   3  11   8        1.82        2.82      1.33 o
   4  11   8       42.93       46.93      2.98 o
   5  11   8       70.86       72.42      3.68 o
   6  11   8        9.84        7.96      1.72 o
  -8  12   8        4.13        4.96      1.04 o
  -7  12   8        0.00       -0.43      0.49 o
  -6  12   8       23.37       26.27      1.42 o
  -5  12   8       31.22       32.00      1.60 o
  -4  12   8       32.69       34.23      1.21 o
  -3  12   8        0.20        0.55      0.70 o
  -2  12   8        4.92        5.23      1.51 o
  -1  12   8        0.01       -0.07      0.70 o
   0  12   8       79.87       80.51      2.60 o
   1  12   8        0.70        0.81      0.82 o
   2  12   8        3.43        3.07      0.94 o
   3  12   8       32.38       30.19      2.58 o
 -20   1   9       94.02       91.62      1.94 o
 -19   1   9        1.33        1.68      0.55 o
 -18   1   9        1.97        1.04      0.50 o
 -17   1   9        0.75        0.75      0.46 o
 -16   1   9       19.87       17.91      0.85 o
 -15   1   9        5.12        4.85      0.54 o
 -14   1   9       10.25       10.13      0.64 o
 -13   1   9      155.19      155.08      2.23 o
 -12   1   9      600.49      594.34      6.34 o
 -11   1   9       87.44       84.30      1.44 o
 -10   1   9       62.95       63.63      1.20 o
  -9   1   9     1164.60     1176.72     11.62 o
  -8   1   9       10.90        8.75      0.48 o
  -7   1   9        8.74        8.02      0.45 o
  -6   1   9      128.16      134.02      1.75 o
  -5   1   9        9.04       11.52      0.41 o
  -4   1   9       35.96       43.04      1.31 o
  -3   1   9        5.63        2.27      0.26 o
  -2   1   9       23.03       17.80      0.86 o
  -1   1   9      347.75      332.46      4.85 o
   0   1   9      894.45      874.60      8.05 o
   1   1   9       12.69       14.90      0.50 o
   2   1   9        6.19        6.89      0.41 o
   3   1   9      781.13      757.91      6.71 o
   4   1   9        0.00        0.17      0.28 o
   5   1   9       35.15       33.66      0.80 o
   6   1   9       56.33       50.05      1.05 o
   7   1   9        3.54        6.43      0.52 o
   8   1   9        2.30        1.90      0.45 o
   9   1   9        0.05       -0.08      0.44 o
  10   1   9       33.28       36.88      1.27 o
  11   1   9      197.77      208.01      7.10 o
  12   1   9       48.84       49.98      1.79 o
  13   1   9      115.50      118.43      2.40 o
 -20   2   9        0.01        0.55      0.60 o
 -19   2   9        7.61        7.79      0.79 o
 -18   2   9        0.34        0.31      0.47 o
 -17   2   9      126.50      123.33      2.08 o
 -16   2   9       14.83       15.96      0.79 o
 -15   2   9        0.71       -0.48      0.37 o
 -14   2   9        5.58        5.39      0.50 o
 -13   2   9        0.32        0.32      0.26 o
 -12   2   9      499.64      503.38      5.42 o
 -11   2   9      105.58      108.13      1.38 o
 -10   2   9        8.92        9.29      0.42 o
  -9   2   9      787.12      762.73      9.09 o
  -8   2   9      207.41      230.13      2.73 o
  -7   2   9      612.22      636.47      6.02 o
  -6   2   9       55.61       60.60      1.30 o
  -5   2   9      344.99      351.43      5.33 o
  -4   2   9       80.08       63.77      0.92 o
  -3   2   9       28.42       14.57      0.88 o
  -2   2   9       15.71       14.60      0.54 o
  -1   2   9       42.48       42.47      0.90 o
   0   2   9     3870.55     3778.09     29.28 o
   1   2   9      106.55       96.05      1.35 o
   2   2   9      102.44       96.09      1.39 o
   3   2   9      162.79      159.40      1.70 o
   4   2   9      180.31      160.85      1.91 o
   5   2   9      146.18      130.43      1.72 o
   6   2   9        0.01       -0.33      0.31 o
   7   2   9       42.22       36.57      1.01 o
   8   2   9       83.51       93.11      1.68 o
   9   2   9       53.26       54.51      1.45 o
  10   2   9       17.92       16.86      0.98 o
  11   2   9       21.57       23.69      1.14 o
  12   2   9      980.57     1027.59     11.19 o
  13   2   9        1.30        1.70      0.75 o
 -20   3   9       36.90       42.15      2.05 o
 -19   3   9      172.44      174.69      4.10 o
 -18   3   9       24.50       25.78      1.81 o
 -17   3   9       10.03        7.56      1.01 o
 -16   3   9       57.65       56.03      1.24 o
 -15   3   9       14.01       15.52      0.89 o
 -14   3   9       43.16       42.58      1.08 o
 -13   3   9        4.45        3.42      0.47 o
 -12   3   9       97.72      100.78      1.67 o
 -11   3   9      136.63      141.38      2.04 o
 -10   3   9       76.86       73.87      1.33 o
  -9   3   9      246.67      244.10      2.99 o
  -8   3   9      278.47      279.56      4.59 o
  -7   3   9      430.02      431.97      5.02 o
  -6   3   9      262.82      241.40      2.92 o
  -5   3   9       21.27       24.22      0.72 o
  -4   3   9      108.42       81.90      1.38 o
  -3   3   9      174.79      205.41      2.26 o
  -2   3   9      205.27      197.97      1.99 o
  -1   3   9       74.49       54.54      1.07 o
   0   3   9      186.57      190.69      2.29 o
   1   3   9        0.64        0.52      0.32 o
   2   3   9        4.50        2.97      0.40 o
   3   3   9        0.05       -0.11      0.36 o
   4   3   9        0.12        0.28      0.47 o
   5   3   9        0.36        1.14      0.51 o
   6   3   9      120.02      119.03      1.89 o
   7   3   9       18.78       16.58      0.80 o
   8   3   9       30.60       31.25      0.96 o
   9   3   9      146.94      150.83      2.47 o
  10   3   9       12.01       12.69      0.85 o
  11   3   9        0.79        0.64      0.56 o
  12   3   9       47.08       50.68      1.54 o
  13   3   9       65.84       65.71      1.75 o
 -19   4   9      253.83      247.54      5.19 o
 -18   4   9      103.74      106.45      2.14 o
 -17   4   9       14.17       13.27      0.87 o
 -16   4   9       14.57       14.36      0.90 o
 -15   4   9       26.23       27.50      1.09 o
 -14   4   9      213.43      216.76      3.36 o
 -13   4   9      343.96      363.63      4.35 o
 -12   4   9      109.12      111.04      1.82 o
 -11   4   9       43.40       44.97      1.08 o
 -10   4   9      204.90      206.34      2.70 o
  -9   4   9       98.09       98.26      1.61 o
  -8   4   9      114.26      115.66      1.74 o
  -7   4   9      156.70      163.03      2.19 o
  -6   4   9      261.64      256.56      2.79 o
  -5   4   9       22.50       23.81      0.85 o
  -4   4   9      169.84      147.24      2.19 o
  -3   4   9       63.22       81.65      1.53 o
  -2   4   9     1135.97     1002.57     10.27 o
  -1   4   9      547.15      508.18      4.42 o
   0   4   9        0.20        1.28      0.35 o
   1   4   9      162.50      151.87      2.23 o
   2   4   9      376.75      346.54      4.18 o
   3   4   9      362.54      333.82      4.67 o
   4   4   9      143.13      116.03      2.29 o
   5   4   9       30.77       28.62      1.17 o
   6   4   9        0.02       -0.85      0.45 o
   7   4   9       32.54       34.18      1.34 o
   8   4   9       99.49      101.69      2.36 o
   9   4   9       13.42       11.30      0.69 o
  10   4   9      876.82      914.29      9.79 o
  11   4   9       59.54       64.38      1.55 o
  12   4   9       12.40       12.40      0.86 o
  13   4   9        0.38        0.20      0.57 o
 -19   5   9       57.20       59.02      2.27 o
 -18   5   9        5.59        6.11      0.91 o
 -17   5   9        0.00       -0.52      0.57 o
 -16   5   9       12.94       13.36      0.93 o
 -15   5   9       15.49       15.75      0.96 o
 -14   5   9       11.76       15.44      0.92 o
 -13   5   9        1.60        1.02      0.51 o
 -12   5   9      137.32      151.06      2.58 o
 -11   5   9       43.27       43.79      1.20 o
 -10   5   9       30.39       30.05      0.96 o
  -9   5   9       50.72       55.41      1.14 o
  -8   5   9       14.17       13.37      1.50 o
  -7   5   9      149.84      161.51      3.07 o
  -6   5   9        8.10        8.88      0.74 o
  -5   5   9        1.10        1.52      0.92 o
  -4   5   9       56.11       50.60      1.42 o
  -3   5   9       46.54       39.01      1.27 o
  -2   5   9        4.81        3.26      0.55 o
  -1   5   9        1.83        0.31      0.45 o
   0   5   9       64.55       62.15      1.27 o
   1   5   9       13.44       11.56      0.69 o
   2   5   9       60.94       60.85      1.82 o
   3   5   9        3.33        1.99      0.52 o
   4   5   9      118.54      119.11      2.33 o
   5   5   9       26.60       21.24      1.51 o
   6   5   9       16.79       16.52      1.02 o
   7   5   9        1.47        1.12      0.59 o
   8   5   9       14.95       14.99      1.07 o
   9   5   9        0.19        0.11      0.63 o
  10   5   9        4.42        5.91      0.85 o
  11   5   9       20.00       18.89      1.26 o
  12   5   9       23.97       28.57      2.62 o
 -18   6   9        1.76        1.99      0.76 o
 -17   6   9        5.72        4.95      0.89 o
 -16   6   9      151.12      154.33      2.91 o
 -15   6   9        0.08        0.08      0.54 o
 -14   6   9       22.08       24.62      1.11 o
 -13   6   9      107.16      121.56      2.33 o
 -12   6   9       61.91       67.65      1.37 o
 -11   6   9        5.85        6.13      0.54 o
 -10   6   9       42.71       44.26      1.04 o
  -9   6   9        2.66        1.75      0.59 o
  -8   6   9       61.60       63.96      1.72 o
  -7   6   9       93.10       93.49      2.10 o
  -6   6   9        0.01        0.43      0.49 o
  -5   6   9       73.38       74.24      2.02 o
  -4   6   9      127.34      127.29      2.96 o
  -3   6   9       16.54       17.76      1.20 o
  -2   6   9       82.30       67.87      2.06 o
  -1   6   9      103.33       86.08      2.34 o
   0   6   9       80.09       63.74      2.01 o
   1   6   9        1.79        4.00      0.42 o
   2   6   9      230.22      217.52      3.30 o
   3   6   9       19.34       21.21      1.05 o
   4   6   9       71.13       62.47      1.63 o
   5   6   9       17.38       15.52      0.97 o
   6   6   9        0.02        0.11      0.51 o
   7   6   9       94.06      102.37      2.33 o
   8   6   9       11.47        9.31      1.26 o
   9   6   9        6.51        6.83      1.00 o
  10   6   9        7.16        5.65      1.01 o
  11   6   9        0.02       -1.40      0.70 o
 -17   7   9        0.89        0.79      0.75 o
 -16   7   9       10.32       10.39      0.92 o
 -15   7   9       11.93       11.66      1.58 o
 -14   7   9       62.56       64.23      1.69 o
 -13   7   9        2.25        2.82      0.76 o
 -12   7   9        3.72        3.43      0.51 o
 -11   7   9        2.74        3.09      0.47 o
 -10   7   9       53.12       58.83      2.14 o
  -9   7   9      108.08      106.94      2.85 o
  -8   7   9       47.56       50.37      1.91 o
  -7   7   9       18.28       18.41      1.30 o
  -6   7   9       39.01       41.32      3.93 o
  -5   7   9        2.52        1.83      0.69 o
  -4   7   9      159.23      161.49      2.53 o
  -3   7   9        1.01        0.23      0.37 o
  -2   7   9        1.90        2.63      1.63 o
  -1   7   9      193.43      180.18      3.15 o
   0   7   9        0.47        0.55      0.50 o
   1   7   9        6.36        6.01      0.78 o
   2   7   9       13.67       13.17      0.68 o
   3   7   9       60.81       52.31      1.24 o
   4   7   9       38.43       40.10      1.17 o
   5   7   9      217.57      222.00      3.59 o
   6   7   9       41.77       40.53      1.85 o
   7   7   9       13.00       13.97      1.01 o
   8   7   9      101.92      102.22      2.34 o
   9   7   9        3.17        3.77      0.75 o
  10   7   9       19.88       17.18      1.15 o
 -16   8   9       19.43       22.52      1.22 o
 -15   8   9        9.67        7.29      0.82 o
 -14   8   9        2.28        3.46      0.65 o
 -13   8   9       59.10       62.23      1.61 o
 -12   8   9       48.72       45.96      1.32 o
 -11   8   9       58.18       61.47      1.64 o
 -10   8   9      119.57      124.33      3.61 o
  -9   8   9       47.74       47.33      1.99 o
  -8   8   9       34.56       35.89      2.24 o
  -7   8   9       12.83       13.67      1.23 o
  -6   8   9        0.47        0.98      1.01 o
  -5   8   9        4.45        6.63      0.96 o
  -4   8   9       38.87       33.01      1.53 o
  -3   8   9       11.03       12.12      0.89 o
  -2   8   9        9.16        9.21      0.65 o
  -1   8   9       78.96       79.57      2.01 o
   0   8   9        6.48        5.04      0.73 o
   1   8   9        2.67        2.74      0.76 o
   2   8   9      246.10      235.16      4.68 o
   3   8   9        5.22        4.67      1.06 o
   4   8   9        7.82        7.19      0.98 o
   5   8   9        0.90        0.25      0.51 o
   6   8   9       61.29       60.70      1.68 o
   7   8   9        7.25        6.74      0.78 o
   8   8   9        0.16        0.04      0.67 o
   9   8   9       14.19       13.67      1.00 o
 -15   9   9       50.11       49.68      1.61 o
 -14   9   9        0.62        0.89      0.58 o
 -13   9   9       10.81        9.92      0.81 o
 -12   9   9       22.19       23.55      1.02 o
 -11   9   9        4.68        5.76      0.58 o
 -10   9   9        0.42        0.35      0.85 o
  -9   9   9       43.08       42.33      1.60 o
  -8   9   9        1.81        2.28      0.69 o
  -7   9   9        2.40        1.66      0.83 o
  -6   9   9       40.78       43.85      3.59 o
  -5   9   9       43.53       46.46      1.67 o
  -4   9   9       10.12       10.06      0.65 o
  -3   9   9      106.23      106.82      2.12 o
  -2   9   9       10.81        9.28      0.76 o
  -1   9   9        1.66        1.41      0.64 o
   0   9   9       70.05       68.88      2.24 o
   1   9   9        2.01        0.77      0.69 o
   2   9   9        1.49        2.43      0.77 o
   3   9   9       11.51        9.46      1.55 o
   4   9   9        1.81        1.70      0.76 o
   5   9   9        3.20        3.28      0.55 o
   6   9   9        0.32        0.57      0.52 o
   7   9   9        0.06       -0.14      0.53 o
   8   9   9       14.02       15.27      0.96 o
 -13  10   9        9.21        8.05      0.99 o
 -12  10   9        6.13        6.77      1.00 o
 -11  10   9       51.55       56.40      1.47 o
 -10  10   9        0.10       -0.41      0.81 o
  -9  10   9        5.30        3.93      1.02 o
  -8  10   9       42.90       46.40      2.13 o
  -7  10   9       11.57       12.68      1.05 o
  -6  10   9      143.77      140.07      3.42 o
  -5  10   9        3.74        4.40      0.52 o
  -4  10   9       39.91       43.60      1.32 o
  -3  10   9        5.36        6.76      0.89 o
  -2  10   9       44.40       45.21      2.38 o
  -1  10   9       25.11       26.63      1.16 o
   0  10   9       30.11       27.05      1.19 o
   1  10   9       35.62       36.36      2.57 o
   2  10   9        0.78        0.72      0.69 o
   3  10   9        8.37        6.65      1.00 o
   4  10   9        4.38        3.47      1.46 o
   5  10   9       28.28       27.98      1.41 o
   6  10   9      109.68      112.15      4.71 o
 -11  11   9       34.64       37.14      2.02 o
 -10  11   9        1.19        0.14      0.88 o
  -9  11   9        0.11        0.22      1.17 o
  -8  11   9        6.96        5.68      1.41 o
  -7  11   9        5.93        5.85      0.69 o
  -6  11   9        5.31        7.00      0.85 o
  -5  11   9       61.80       65.56      1.66 o
  -4  11   9       27.94       30.15      1.50 o
  -3  11   9        2.39        2.09      0.53 o
  -2  11   9        5.95        5.05      0.60 o
  -1  11   9        1.16        1.00      0.49 o
   0  11   9        4.52        3.38      0.57 o
   1  11   9        3.37        2.67      0.63 o
   2  11   9       15.86       15.83      0.98 o
   3  11   9        3.80        4.85      1.52 o
   4  11   9        5.53        8.12      1.67 o
  -7  12   9        0.25        0.41      0.54 o
  -6  12   9        7.03        6.44      1.10 o
  -5  12   9        5.23        4.32      0.68 o
  -4  12   9       11.57       12.11      0.89 o
  -3  12   9      130.52      130.23      2.51 o
  -2  12   9        6.41        6.20      0.74 o
  -1  12   9       17.71       18.57      1.88 o
   0  12   9       18.79       21.17      3.09 o
 -20   0  10       12.47       15.61      2.03 o
 -19   0  10      139.00      138.32      3.38 o
 -18   0  10        0.13        1.57      0.73 o
 -17   0  10        1.63        1.04      1.44 o
 -16   0  10        0.08        0.30      0.61 o
 -15   0  10        0.19        0.94      0.68 o
 -14   0  10       27.69       26.99      1.28 o
 -13   0  10        3.15        5.06      1.87 o
 -12   0  10       18.79       19.52      2.35 o
 -11   0  10     3043.53     3069.46     41.50 o
 -10   0  10        9.26        9.11      0.80 o
  -9   0  10      107.86      114.34      2.44 o
  -8   0  10       11.39        9.71      0.77 o
  -7   0  10      514.19      502.76      7.62 o
  -6   0  10      231.40      183.19      5.91 o
  -5   0  10       44.12       21.57      1.01 o
  -4   0  10      136.49      132.03      2.72 o
  -3   0  10        0.02       -0.65      0.41 o
  -2   0  10      859.30      832.65     12.18 o
  -1   0  10      795.73      755.23      8.88 o
   0   0  10      168.88      154.58      2.44 o
   1   0  10      789.31      762.01      9.16 o
   2   0  10      173.00      157.87      2.65 o
   3   0  10      286.16      276.79      4.07 o
   4   0  10       23.28       26.78      1.17 o
   5   0  10      223.99      207.15      3.48 o
   6   0  10      440.93      489.85      8.11 o
   7   0  10      134.35      150.12      3.54 o
   8   0  10       59.55       61.66      2.22 o
   9   0  10       43.23       43.70      2.00 o
  10   0  10      683.35      716.32     15.96 o
  11   0  10      421.25      454.49      8.01 o
  12   0  10      142.96      151.25      3.86 o
  13   0  10       17.09       18.65      1.60 o
 -20   1  10       36.71       35.41      1.22 o
 -19   1  10        0.31        0.65      0.51 o
 -18   1  10       49.89       47.97      1.31 o
 -17   1  10       13.29       12.17      0.77 o
 -16   1  10        0.71       -0.32      0.41 o
 -15   1  10        0.40       -0.17      0.39 o
 -14   1  10       28.06       29.61      0.94 o
 -13   1  10      265.96      268.81      4.53 o
 -12   1  10        0.00        0.20      0.38 o
 -11   1  10     1114.45     1122.20     11.24 o
 -10   1  10        4.50        4.54      0.45 o
  -9   1  10      427.35      419.77      4.62 o
  -8   1  10      102.91       95.35      1.49 o
  -7   1  10        0.04        0.18      0.35 o
  -6   1  10      165.94      157.71      2.23 o
  -5   1  10        0.47        0.18      0.19 o
  -4   1  10        5.76        5.16      0.34 o
  -3   1  10       31.19       19.80      0.92 o
  -2   1  10      404.69      415.97      4.14 o
  -1   1  10      501.59      486.04      4.78 o
   0   1  10       10.08        9.65      0.55 o
   1   1  10     1571.18     1516.92     13.49 o
   2   1  10        6.63        5.72      0.41 o
   3   1  10      160.84      151.96      1.86 o
   4   1  10      151.98      150.12      1.91 o
   5   1  10        0.07        0.54      0.35 o
   6   1  10       15.55       16.48      0.78 o
   7   1  10        3.36        4.79      0.60 o
   8   1  10        1.44        1.14      0.50 o
   9   1  10        6.46        8.49      0.77 o
  10   1  10       19.41       18.80      1.07 o
  11   1  10        0.22       -1.18      0.59 o
  12   1  10       37.31       38.28      1.58 o
 -19   2  10       23.86       21.02      0.98 o
 -18   2  10        1.94        1.60      0.60 o
 -17   2  10        0.08       -0.16      0.40 o
 -16   2  10       18.71       20.60      0.83 o
 -15   2  10       99.55      106.54      2.15 o
 -14   2  10       53.13       52.10      1.14 o
 -13   2  10      131.32      128.14      1.95 o
 -12   2  10       81.64       82.11      2.95 o
 -11   2  10       37.63       38.07      1.10 o
 -10   2  10        0.68        0.94      0.26 o
  -9   2  10      232.32      233.53      2.81 o
  -8   2  10      155.15      140.27      1.67 o
  -7   2  10       33.96       34.76      0.65 o
  -6   2  10       17.42       13.03      0.39 o
  -5   2  10        1.55        0.48      0.24 o
  -4   2  10      270.82      198.02      2.45 o
  -3   2  10      131.79      108.27      1.89 o
  -2   2  10       10.12       11.22      0.54 o
  -1   2  10       41.85       40.87      0.93 o
   0   2  10       79.05       81.55      1.36 o
   1   2  10      325.83      326.95      3.58 o
   2   2  10       23.62       22.45      0.80 o
   3   2  10       32.53       33.04      0.96 o
   4   2  10       62.41       59.65      1.02 o
   5   2  10       30.52       31.08      0.80 o
   6   2  10       13.59       13.40      0.64 o
   7   2  10        0.91        2.35      0.46 o
   8   2  10      384.74      418.77      5.11 o
   9   2  10        0.26        0.20      0.51 o
  10   2  10       88.67       91.43      1.97 o
  11   2  10        2.33        1.49      0.64 o
  12   2  10       11.28       12.55      0.98 o
 -19   3  10        0.56        1.03      0.87 o
 -18   3  10       20.72       19.44      1.45 o
 -17   3  10        9.43        9.39      1.07 o
 -16   3  10       62.14       64.27      1.80 o
 -15   3  10       99.19       99.23      2.21 o
 -14   3  10       18.39       15.16      0.71 o
 -13   3  10      152.13      157.92      2.25 o
 -12   3  10      126.90      131.60      1.98 o
 -11   3  10       35.10       37.87      0.97 o
 -10   3  10       25.19       26.06      0.89 o
  -9   3  10       38.71       38.34      0.94 o
  -8   3  10       62.71       58.37      1.42 o
  -7   3  10       48.39       49.93      1.07 o
  -6   3  10       18.38       15.67      0.93 o
  -5   3  10      118.53      108.11      1.70 o
  -4   3  10      182.68      154.63      2.19 o
  -3   3  10      225.99      243.48      2.33 o
  -2   3  10       10.81       12.95      0.57 o
  -1   3  10      517.57      495.11      4.89 o
   0   3  10        8.47        6.78      0.45 o
   1   3  10        1.02        0.49      0.32 o
   2   3  10      125.84      132.63      2.14 o
   3   3  10       17.89       15.76      0.75 o
   4   3  10       14.26        9.52      0.64 o
   5   3  10       67.82       61.23      1.49 o
   6   3  10        1.81        2.19      0.54 o
   7   3  10       78.03       85.16      1.45 o
   8   3  10       50.51       50.46      1.54 o
   9   3  10       62.23       62.72      1.51 o
  10   3  10       17.22       16.08      1.17 o
  11   3  10      133.41      146.66      2.56 o
  12   3  10       13.21       12.40      0.90 o
 -19   4  10       24.78       23.82      1.62 o
 -18   4  10       36.29       33.49      1.73 o
 -17   4  10       11.45        9.85      1.11 o
 -16   4  10        7.94        7.50      0.94 o
 -15   4  10       71.96       74.64      1.72 o
 -14   4  10       70.27       66.88      1.59 o
 -13   4  10       13.15       10.97      0.70 o
 -12   4  10       24.99       29.33      0.93 o
 -11   4  10      124.42      123.40      1.94 o
 -10   4  10        5.44        7.78      0.56 o
  -9   4  10      296.13      310.18      4.60 o
  -8   4  10       62.90       67.53      2.04 o
  -7   4  10       21.38       24.63      0.78 o
  -6   4  10        8.73        7.71      0.53 o
  -5   4  10       18.15       22.81      0.78 o
  -4   4  10       11.11        7.33      0.60 o
  -3   4  10      205.06      168.33      2.55 o
  -2   4  10      488.30      564.73      8.54 o
  -1   4  10        0.04        0.41      0.33 o
   0   4  10       35.80       30.65      0.92 o
   1   4  10       68.95       69.45      1.42 o
   2   4  10       71.27       68.92      1.47 o
   3   4  10      216.16      196.56      4.15 o
   4   4  10       40.69       39.60      1.34 o
   5   4  10        2.35        1.62      0.56 o
   6   4  10        1.27        1.48      0.58 o
   7   4  10        1.81        0.89      0.62 o
   8   4  10       30.08       33.91      1.31 o
   9   4  10       20.27       20.06      1.31 o
  10   4  10      346.48      363.20      8.25 o
  11   4  10        0.43        1.02      0.73 o
  12   4  10       12.29       12.85      1.21 o
 -18   5  10        9.53       10.64      0.97 o
 -17   5  10        0.34        0.44      0.55 o
 -16   5  10        5.71        5.65      1.22 o
 -15   5  10        0.55        0.66      0.54 o
 -14   5  10       12.34       13.85      0.88 o
 -13   5  10       80.66       91.40      1.93 o
 -12   5  10      172.27      180.99      2.93 o
 -11   5  10       28.83       26.88      1.01 o
 -10   5  10       98.31      100.96      2.20 o
  -9   5  10       17.33       19.11      0.82 o
  -8   5  10       21.48       20.91      0.88 o
  -7   5  10        4.64        5.71      0.47 o
  -6   5  10       72.64       77.32      2.42 o
  -5   5  10      124.10      143.28      2.64 o
  -4   5  10       20.34       15.79      0.97 o
  -3   5  10      141.56      120.40      2.61 o
  -2   5  10       28.92       27.06      1.17 o
  -1   5  10      306.41      265.42      4.09 o
   0   5  10       55.29       50.11      1.63 o
   1   5  10        1.49        0.37      0.42 o
   2   5  10        0.38        0.76      0.45 o
   3   5  10      216.63      214.41      4.33 o
   4   5  10       10.25       10.33      1.20 o
   5   5  10        0.76        1.03      0.54 o
   6   5  10       30.47       29.69      1.29 o
   7   5  10      165.01      163.64      3.47 o
   8   5  10       45.00       45.95      2.13 o
   9   5  10       73.78       74.55      2.14 o
  10   5  10        8.36        7.55      0.97 o
  11   5  10       13.22       14.36      1.20 o
 -17   6  10       12.50       12.72      0.97 o
 -16   6  10       79.82       80.17      1.95 o
 -15   6  10       69.33       74.57      1.86 o
 -14   6  10       34.52       38.26      1.30 o
 -13   6  10       95.18       99.79      2.05 o
 -12   6  10       15.20       15.79      1.05 o
 -11   6  10        0.99        0.77      0.61 o
 -10   6  10       22.32       22.43      0.81 o
  -9   6  10       33.82       33.54      1.33 o
  -8   6  10       12.74       13.93      0.98 o
  -7   6  10       91.88      101.34      2.25 o
  -6   6  10       82.80       81.86      1.99 o
  -5   6  10       33.99       37.45      1.39 o
  -4   6  10      295.71      279.38      5.17 o
  -3   6  10      295.87      294.64      5.37 o
  -2   6  10       30.78       30.59      2.07 o
  -1   6  10       46.02       40.44      1.67 o
   0   6  10       97.48       89.88      2.50 o
   1   6  10      112.63      102.65      4.66 o
   2   6  10       22.96       19.14      0.88 o
   3   6  10        3.60        3.11      0.57 o
   4   6  10       32.51       35.55      1.29 o
   5   6  10        0.00       -0.49      0.59 o
   6   6  10       30.01       29.33      1.33 o
   7   6  10       48.78       49.10      2.29 o
   8   6  10      351.36      354.19      5.55 o
   9   6  10       18.36       18.47      1.84 o
  10   6  10       11.19       10.37      1.34 o
 -17   7  10        4.68        3.40      0.86 o
 -16   7  10        6.40        4.36      0.95 o
 -15   7  10        0.20       -0.42      0.60 o
 -14   7  10        3.18        2.51      1.50 o
 -13   7  10       17.74       18.45      0.89 o
 -12   7  10        3.20        2.72      0.73 o
 -11   7  10      121.00      124.13      2.22 o
 -10   7  10       19.69       17.21      2.29 o
  -9   7  10       43.90       45.35      1.84 o
  -8   7  10       13.13       12.10      1.15 o
  -7   7  10       47.10       51.90      1.94 o
  -6   7  10        6.13        6.10      0.92 o
  -5   7  10       84.05       89.28      2.56 o
  -4   7  10       25.85       29.01      1.52 o
  -3   7  10        2.16        0.29      0.64 o
  -2   7  10       15.98       13.54      1.33 o
  -1   7  10       32.80       31.67      1.55 o
   0   7  10       43.89       41.24      1.92 o
   1   7  10      163.43      150.52      3.53 o
   2   7  10       31.33       26.40      1.49 o
   3   7  10        8.66        6.70      0.64 o
   4   7  10       12.26       12.50      0.86 o
   5   7  10       20.97       21.81      1.81 o
   6   7  10        0.00       -0.10      0.56 o
   7   7  10        3.18        2.51      0.79 o
   8   7  10        1.76        2.02      0.82 o
   9   7  10        6.37        5.26      0.97 o
 -15   8  10       21.49       24.32      1.21 o
 -14   8  10        8.48        8.56      0.80 o
 -13   8  10       10.99       12.33      1.06 o
 -12   8  10        6.15        6.18      0.59 o
 -11   8  10       44.19       43.96      1.65 o
 -10   8  10        0.60       -0.31      1.41 o
  -9   8  10       60.34       61.04      2.25 o
  -8   8  10        8.63        6.83      1.06 o
  -7   8  10       54.82       55.01      2.11 o
  -6   8  10        4.52        4.90      0.93 o
  -5   8  10       34.17       39.05      1.12 o
  -4   8  10       11.44       11.04      1.15 o
  -3   8  10       17.15       17.21      1.34 o
  -2   8  10        3.75        3.13      0.85 o
  -1   8  10        0.86        1.31      0.72 o
   0   8  10       38.97       38.53      1.78 o
   1   8  10        1.06        0.23      0.68 o
   2   8  10        2.81        2.27      0.81 o
   3   8  10       40.66       34.99      2.29 o
   4   8  10        4.77        4.80      0.61 o
   5   8  10      176.09      184.49      3.61 o
   6   8  10        3.89        4.22      0.80 o
   7   8  10        0.18        0.03      0.72 o
   8   8  10        5.23        5.79      0.81 o
 -14   9  10        1.38        1.03      0.91 o
 -13   9  10        0.00       -0.60      0.50 o
 -12   9  10        5.46        5.14      0.83 o
 -11   9  10       36.54       38.98      1.64 o
 -10   9  10       22.99       23.94      1.38 o
  -9   9  10        0.00       -0.34      1.02 o
  -8   9  10       31.25       33.23      3.55 o
  -7   9  10        8.39        9.25      1.18 o
  -6   9  10      163.49      167.68      4.29 o
  -5   9  10        0.06        0.12      0.43 o
  -4   9  10       15.82       13.23      0.85 o
  -3   9  10       12.96       14.49      1.45 o
  -2   9  10        3.70        4.16      2.35 o
  -1   9  10       17.84       17.36      1.39 o
   0   9  10       21.97       20.48      1.94 o
   1   9  10        5.06        3.34      0.84 o
   2   9  10        0.05       -0.77      0.69 o
   3   9  10       73.56       74.66      3.26 o
   4   9  10       10.93        9.48      1.12 o
   5   9  10        0.16        0.07      0.75 o
   6   9  10       86.91       88.40      1.89 o
   7   9  10       16.28       15.44      1.34 o
 -12  10  10       73.66       74.03      2.76 o
 -11  10  10        0.01        0.05      0.90 o
 -10  10  10        7.52        7.50      1.48 o
  -9  10  10        0.02       -0.06      0.84 o
  -8  10  10        5.33        4.50      0.91 o
  -7  10  10        3.21        4.31      0.81 o
  -6  10  10        0.05        0.21      0.44 o
  -5  10  10       18.00       17.47      0.94 o
  -4  10  10        0.04       -0.46      0.52 o
  -3  10  10      103.04      105.92      2.58 o
  -2  10  10        3.99        4.63      1.01 o
  -1  10  10        3.12        1.93      1.35 o
   0  10  10      188.06      194.66      4.33 o
   1  10  10       22.72       21.46      2.31 o
   2  10  10       55.65       58.34      2.18 o
   3  10  10        6.28        4.69      0.93 o
   4  10  10        4.39        3.49      0.88 o
   5  10  10        0.87        0.66      0.72 o
  -9  11  10        4.69        4.90      1.09 o
  -8  11  10        2.28        3.02      0.98 o
  -7  11  10        0.18       -1.64      1.07 o
  -6  11  10       14.97       14.52      0.98 o
  -5  11  10       19.16       16.65      0.94 o
  -4  11  10        1.66        0.60      0.56 o
  -3  11  10       20.05       19.84      0.96 o
  -2  11  10       46.48       47.12      1.61 o
  -1  11  10       19.91       21.42      1.53 o
   0  11  10       22.25       22.59      1.52 o
   1  11  10       17.78       19.18      1.89 o
   2  11  10       36.80       42.44      2.63 o
 -19   1  11       18.92       20.53      0.96 o
 -18   1  11       42.91       43.09      1.46 o
 -17   1  11        0.12       -0.45      0.43 o
 -16   1  11       44.25       43.79      1.17 o
 -15   1  11        8.85       10.20      0.74 o
 -14   1  11       31.58       30.82      0.98 o
 -13   1  11       98.21      101.20      1.71 o
 -12   1  11       54.40       59.03      1.23 o
 -11   1  11      113.12      111.74      1.76 o
 -10   1  11      134.24      133.37      1.95 o
  -9   1  11       55.07       57.72      1.16 o
  -8   1  11      108.00      101.38      1.61 o
  -7   1  11      119.51       99.98      1.60 o
  -6   1  11       82.65       69.60      1.29 o
  -5   1  11       15.38        9.50      0.57 o
  -4   1  11       47.53       36.14      0.69 o
  -3   1  11       27.46       22.23      0.91 o
  -2   1  11       32.50       30.49      0.78 o
  -1   1  11      216.26      203.66      2.44 o
   0   1  11      285.30      264.89      3.07 o
   1   1  11      263.95      252.67      2.98 o
   2   1  11       26.53       28.38      0.90 o
   3   1  11       98.02      102.41      1.94 o
   4   1  11        7.82       10.21      0.59 o
   5   1  11       85.33       96.46      1.64 o
   6   1  11       10.94       10.56      0.69 o
   7   1  11       68.46       76.85      1.71 o
   8   1  11        0.42        0.04      0.50 o
   9   1  11        7.70        8.42      1.12 o
  10   1  11        0.92        0.46      0.77 o
  11   1  11        3.68        3.27      0.70 o
 -19   2  11        0.05       -0.17      0.64 o
 -18   2  11        2.25        1.95      0.65 o
 -17   2  11       15.07       15.25      1.07 o
 -16   2  11        5.23        6.28      0.78 o
 -15   2  11       26.17       25.64      1.19 o
 -14   2  11        4.09        5.72      0.75 o
 -13   2  11     1027.65     1042.94     12.53 o
 -12   2  11      137.47      135.57      2.53 o
 -11   2  11       19.33       20.97      0.99 o
 -10   2  11        7.33        6.98      0.67 o
  -9   2  11      204.84      197.64      3.11 o
  -8   2  11        0.00        0.36      0.25 o
  -7   2  11        1.88        5.01      0.36 o
  -6   2  11       30.84       22.00      0.71 o
  -5   2  11      129.26      102.98      1.50 o
  -4   2  11        0.94       -0.14      0.27 o
  -3   2  11      267.85      244.27      2.72 o
  -2   2  11       15.65       12.91      0.61 o
  -1   2  11      775.69      766.98      7.24 o
   0   2  11        0.14        0.06      0.34 o
   1   2  11      209.85      212.01      2.66 o
   2   2  11      135.39      135.75      2.03 o
   3   2  11       91.41       90.40      1.93 o
   4   2  11      171.28      185.21      2.89 o
   5   2  11       29.01       34.30      1.22 o
   6   2  11       97.74      104.79      1.90 o
   7   2  11       21.74       22.33      0.88 o
   8   2  11       63.79       64.26      1.65 o
   9   2  11      310.63      333.87      4.38 o
  10   2  11       16.60       15.80      0.97 o
  11   2  11        8.60        9.85      1.15 o
 -19   3  11       29.66       29.36      1.70 o
 -18   3  11        2.26        1.84      0.83 o
 -17   3  11        3.11        2.85      0.84 o
 -16   3  11       13.45       14.82      1.05 o
 -15   3  11      149.58      153.76      2.92 o
 -14   3  11      440.14      435.15      6.05 o
 -13   3  11       27.29       27.76      1.18 o
 -12   3  11       28.19       27.26      0.81 o
 -11   3  11        0.10       -0.05      0.35 o
 -10   3  11       25.62       28.92      1.07 o
  -9   3  11        0.35        1.59      0.37 o
  -8   3  11      113.31      118.19      1.81 o
  -7   3  11        5.39        3.69      0.55 o
  -6   3  11        9.66       13.17      0.66 o
  -5   3  11       83.23       66.75      1.33 o
  -4   3  11       55.80       52.53      1.23 o
  -3   3  11      903.33      808.25      7.47 o
  -2   3  11      103.98       92.31      1.58 o
  -1   3  11      771.40      781.41      7.38 o
   0   3  11        4.40        4.00      0.45 o
   1   3  11       18.56       22.16      1.38 o
   2   3  11        0.70        0.69      0.42 o
   3   3  11        4.96        4.94      0.69 o
   4   3  11        7.88        7.49      0.62 o
   5   3  11       10.19        7.93      0.87 o
   6   3  11        2.84        2.41      0.61 o
   7   3  11      107.73      112.13      2.98 o
   8   3  11       63.85       65.79      2.02 o
   9   3  11      243.42      256.63      4.46 o
  10   3  11        6.15        5.63      0.97 o
  11   3  11      155.83      175.59      3.63 o
 -18   4  11        0.03        0.33      0.75 o
 -17   4  11       20.74       25.00      2.28 o
 -16   4  11        8.05       10.22      1.69 o
 -15   4  11      348.76      361.50      4.90 o
 -14   4  11      140.04      139.45      2.41 o
 -13   4  11        0.71        0.73      0.45 o
 -12   4  11      114.00      118.94      1.93 o
 -11   4  11       76.85       80.43      1.52 o
 -10   4  11        0.62        0.64      0.39 o
  -9   4  11       45.91       50.96      1.16 o
  -8   4  11       16.84       18.52      0.77 o
  -7   4  11       32.56       30.86      1.47 o
  -6   4  11       31.17       30.28      1.30 o
  -5   4  11       53.63       51.38      1.20 o
  -4   4  11       36.62       32.92      1.43 o
  -3   4  11      568.62      534.43      6.01 o
  -2   4  11      407.60      396.21      5.45 o
  -1   4  11       14.23       12.86      0.59 o
   0   4  11       19.96       17.05      0.78 o
   1   4  11       33.93       34.69      1.06 o
   2   4  11        0.00       -0.49      0.39 o
   3   4  11        3.73        3.28      0.59 o
   4   4  11        9.06        8.54      0.71 o
   5   4  11        1.81        0.47      0.50 o
   6   4  11       81.16       79.71      1.84 o
   7   4  11        5.53        6.57      0.77 o
   8   4  11       41.08       42.33      1.48 o
   9   4  11       11.65       11.95      1.14 o
  10   4  11       32.69       36.56      1.65 o
 -18   5  11        3.85        3.77      0.96 o
 -17   5  11       63.75       63.23      1.59 o
 -16   5  11       70.34       64.69      1.65 o
 -15   5  11       85.19       88.91      1.96 o
 -14   5  11      103.61      105.14      2.13 o
 -13   5  11        1.52        1.38      0.75 o
 -12   5  11       80.15       82.31      1.78 o
 -11   5  11        1.66        0.60      0.45 o
 -10   5  11        1.57        1.73      0.48 o
  -9   5  11        7.18        8.45      0.73 o
  -8   5  11        1.60        1.34      0.51 o
  -7   5  11      157.91      167.87      2.74 o
  -6   5  11        8.84        7.93      0.65 o
  -5   5  11      176.21      169.78      2.83 o
  -4   5  11       42.78       44.97      1.48 o
  -3   5  11      427.73      410.25      5.74 o
  -2   5  11        6.68        6.80      0.78 o
  -1   5  11       92.85       83.44      2.27 o
   0   5  11       40.84       39.63      1.03 o
   1   5  11        9.54        6.70      0.62 o
   2   5  11       25.54       33.49      1.30 o
   3   5  11        0.17        0.77      0.52 o
   4   5  11       11.95       11.43      0.89 o
   5   5  11      123.11      136.23      2.74 o
   6   5  11       22.16       20.67      1.50 o
   7   5  11      155.32      155.97      3.14 o
   8   5  11        0.75        0.53      0.67 o
   9   5  11      133.01      134.74      2.98 o
  10   5  11       10.07       10.65      1.10 o
 -17   6  11       28.91       30.58      1.30 o
 -16   6  11       63.78       64.60      1.74 o
 -15   6  11        6.39        5.28      0.72 o
 -14   6  11        0.73        0.58      0.55 o
 -13   6  11        1.18        2.15      0.55 o
 -12   6  11        5.53        5.46      0.64 o
 -11   6  11      192.16      197.23      3.14 o
 -10   6  11       91.81       94.86      2.54 o
  -9   6  11        8.77        8.84      0.66 o
  -8   6  11       10.69       10.55      1.09 o
  -7   6  11       36.96       40.21      1.08 o
  -6   6  11       61.11       60.54      1.75 o
  -5   6  11       80.35       75.62      1.98 o
  -4   6  11      472.74      490.43      8.07 o
  -3   6  11       11.81       10.81      1.09 o
  -2   6  11        0.02       -0.48      0.59 o
  -1   6  11        4.51        4.24      0.82 o
   0   6  11        1.37        1.95      0.73 o
   1   6  11      236.69      228.47      4.65 o
   2   6  11       87.21       85.78      1.79 o
   3   6  11       26.86       28.50      1.12 o
   4   6  11       45.34       48.84      2.30 o
   5   6  11        7.67        7.25      0.81 o
   6   6  11        4.24        3.70      0.87 o
   7   6  11       33.30       35.70      2.14 o
   8   6  11      359.67      382.57      6.22 o
   9   6  11        9.35       10.20      1.04 o
 -16   7  11        0.00        0.11      0.68 o
 -15   7  11       24.82       28.43      1.38 o
 -14   7  11        5.98        5.79      0.79 o
 -13   7  11       35.94       39.23      1.44 o
 -12   7  11       18.90       20.48      1.58 o
 -11   7  11       15.78       18.18      0.89 o
 -10   7  11       13.57       14.20      0.76 o
  -9   7  11       65.52       66.14      3.24 o
  -8   7  11      151.77      157.87      3.68 o
  -7   7  11       37.74       38.07      1.76 o
  -6   7  11        1.69        3.28      0.84 o
  -5   7  11        5.13        7.58      1.91 o
  -4   7  11        0.93        0.49      0.82 o
  -3   7  11       26.12       25.74      1.49 o
  -2   7  11        2.48        2.79      0.81 o
  -1   7  11        0.01       -1.07      0.64 o
   0   7  11       29.37       30.52      1.61 o
   1   7  11       49.30       47.52      1.97 o
   2   7  11       19.35       19.04      1.43 o
   3   7  11       24.68       26.75      1.57 o
   4   7  11       51.57       55.83      1.57 o
   5   7  11      163.28      163.60      3.02 o
   6   7  11        0.10        0.43      0.63 o
   7   7  11       23.29       26.45      1.96 o
   8   7  11       13.99       12.33      1.14 o
 -15   8  11        0.91       -0.19      0.65 o
 -14   8  11       38.66       40.16      1.37 o
 -13   8  11       15.21       15.63      0.93 o
 -12   8  11        2.60        3.06      0.51 o
 -11   8  11       68.82       73.06      2.51 o
 -10   8  11       15.09       13.14      1.34 o
  -9   8  11       18.81       20.58      1.53 o
  -8   8  11      118.92      127.47      3.64 o
  -7   8  11        4.97        3.18      1.28 o
  -6   8  11      273.65      268.65      5.37 o
  -5   8  11      257.93      263.99      5.30 o
  -4   8  11        9.45        8.45      1.15 o
  -3   8  11       19.55       17.19      1.40 o
  -2   8  11       77.61       76.88      2.55 o
  -1   8  11      142.33      136.58      3.48 o
   0   8  11      190.04      190.93      4.62 o
   1   8  11        0.03       -1.39      0.70 o
   2   8  11        1.78        1.02      0.80 o
   3   8  11        6.49        6.19      1.58 o
   4   8  11       76.02       82.48      2.69 o
   5   8  11       20.71       19.94      1.67 o
   6   8  11      176.15      185.59      4.93 o
   7   8  11      106.87      112.60      2.83 o
 -13   9  11        5.78        6.40      1.72 o
 -12   9  11       39.47       39.48      2.06 o
 -11   9  11       43.89       44.52      1.73 o
 -10   9  11       16.78       17.69      1.24 o
  -9   9  11        0.29       -0.49      0.93 o
  -8   9  11        7.94        8.05      1.18 o
  -7   9  11        0.07       -0.54      0.77 o
  -6   9  11       73.37       71.17      2.54 o
  -5   9  11       14.56       12.65      1.31 o
  -4   9  11        1.32        1.64      0.89 o
  -3   9  11       22.92       21.82      1.57 o
  -2   9  11        0.24        0.06      1.30 o
  -1   9  11        2.42        1.75      0.87 o
   0   9  11       50.67       52.89      2.18 o
   1   9  11        1.07        0.32      0.81 o
   2   9  11        5.44        5.32      1.38 o
   3   9  11       13.07       13.84      1.72 o
   4   9  11       29.92       31.16      2.30 o
   5   9  11        0.40        0.11      1.07 o
 -11  10  11       60.54       66.64      3.91 o
 -10  10  11       17.11       16.88      2.22 o
  -9  10  11       33.60       34.73      1.60 o
  -8  10  11       35.53       37.22      2.29 o
  -7  10  11       16.96       15.49      2.09 o
  -6  10  11       24.33       25.56      2.63 o
  -5  10  11        4.20        3.99      1.02 o
  -4  10  11        2.02        1.11      0.91 o
  -3  10  11       12.49       12.03      1.35 o
  -2  10  11       20.27       19.60      2.02 o
  -1  10  11        5.27        4.07      1.30 o
   0  10  11        0.14       -0.89      1.05 o
   1  10  11       77.54       79.95      3.49 o
   2  10  11       64.63       68.63      3.18 o
   3  10  11       82.76       88.25      3.56 o
  -7  11  11        2.62        2.35      0.81 o
  -6  11  11        0.59        0.66      0.73 o
  -5  11  11        1.42        0.28      0.82 o
  -4  11  11        5.20        5.60      1.18 o
  -3  11  11        1.32        0.01      1.15 o
  -2  11  11        0.20        0.50      1.16 o
  -1  11  11       20.19       23.03      2.12 o
 -19   0  12       25.49       27.09      1.51 o
 -18   0  12       53.14       52.41      1.90 o
 -17   0  12      129.58      122.38      3.16 o
 -16   0  12        6.47        1.98      1.76 o
 -15   0  12      147.09      157.31      3.36 o
 -14   0  12      163.43      169.07      3.50 o
 -13   0  12        0.07       -0.40      0.53 o
 -12   0  12        7.15        6.39      0.79 o
 -11   0  12      110.89      108.94      2.53 o
 -10   0  12      211.08      215.48      4.00 o
  -9   0  12       11.25       13.41      0.96 o
  -8   0  12        0.59       -0.20      0.57 o
  -7   0  12      208.98      168.54      3.35 o
  -6   0  12      368.59      286.65      4.98 o
  -5   0  12      197.68      176.89      3.54 o
  -4   0  12      155.04      136.54      3.02 o
  -3   0  12      687.57      680.64     10.41 o
  -2   0  12      139.14      138.98      3.15 o
  -1   0  12       23.73       23.64      1.35 o
   0   0  12      196.70      196.38      4.11 o
   1   0  12       33.30       32.33      0.97 o
   2   0  12       25.59       30.21      1.04 o
   3   0  12        0.66        0.17      0.45 o
   4   0  12       95.94      107.99      2.27 o
   5   0  12      180.87      197.19      8.01 o
   6   0  12      165.66      183.63      3.96 o
   7   0  12      144.33      161.45      3.75 o
   8   0  12       38.58       43.68      1.92 o
   9   0  12       27.70       23.86      1.63 o
  10   0  12        0.19        0.34      0.87 o
 -19   1  12        2.43        1.60      0.59 o
 -18   1  12       98.97      103.93      1.85 o
 -17   1  12        0.18        0.35      0.44 o
 -16   1  12      127.38      131.05      2.10 o
 -15   1  12       73.28       77.85      1.51 o
 -14   1  12        0.41        0.53      0.39 o
 -13   1  12       58.95       57.02      1.24 o
 -12   1  12        8.04        8.37      0.57 o
 -11   1  12       97.34       98.70      1.64 o
 -10   1  12       72.43       75.37      1.38 o
  -9   1  12      116.45      108.63      2.04 o
  -8   1  12       94.45       84.99      1.48 o
  -7   1  12       88.42       72.11      1.36 o
  -6   1  12      189.70      167.61      2.36 o
  -5   1  12        7.88        4.77      0.51 o
  -4   1  12      140.35      131.63      2.06 o
  -3   1  12        3.29        3.28      0.48 o
  -2   1  12      140.64      135.69      2.45 o
  -1   1  12        7.63        8.34      0.51 o
   0   1  12       33.88       37.48      0.96 o
   1   1  12      109.94      111.88      1.75 o
   2   1  12       14.41       16.27      0.77 o
   3   1  12       12.14       12.76      0.73 o
   4   1  12       21.24       18.64      0.72 o
   5   1  12      204.94      218.97      2.78 o
   6   1  12        0.18       -0.44      0.42 o
   7   1  12       84.74       87.55      2.12 o
   8   1  12        1.48        1.37      0.58 o
   9   1  12       18.68       17.16      1.10 o
  10   1  12       14.28       15.87      1.11 o
 -19   2  12        3.23        3.78      0.78 o
 -18   2  12        0.83        1.25      0.67 o
 -17   2  12       74.29       75.11      2.58 o
 -16   2  12       12.32       11.28      0.95 o
 -15   2  12       13.59       13.69      1.19 o
 -14   2  12       39.82       43.36      1.44 o
 -13   2  12       23.14       23.80      1.13 o
 -12   2  12       41.97       42.49      1.39 o
 -11   2  12       90.08       93.26      2.01 o
 -10   2  12        2.50        3.47      0.59 o
  -9   2  12       47.39       45.85      1.36 o
  -8   2  12       46.53       39.51      1.25 o
  -7   2  12       12.65        8.68      0.49 o
  -6   2  12        6.47        4.88      0.34 o
  -5   2  12      262.88      229.84      3.08 o
  -4   2  12      152.46      144.81      1.88 o
  -3   2  12      189.60      190.07      2.30 o
  -2   2  12      105.91       98.37      1.53 o
  -1   2  12        8.05        6.99      0.67 o
   0   2  12       56.34       53.98      1.33 o
   1   2  12       31.97       32.46      0.97 o
   2   2  12        2.25        1.80      0.68 o
   3   2  12       30.58       26.65      1.08 o
   4   2  12       62.16       71.77      2.65 o
   5   2  12       18.63       20.68      1.07 o
   6   2  12        3.67        4.57      0.71 o
   7   2  12       42.21       40.38      1.95 o
   8   2  12       25.09       27.84      1.80 o
   9   2  12       27.35       29.19      1.52 o
  10   2  12        2.86        2.08      0.94 o
 -18   3  12        2.20        2.31      0.87 o
 -17   3  12        8.18        9.31      0.94 o
 -16   3  12       45.51       44.47      1.55 o
 -15   3  12       36.28       36.53      1.42 o
 -14   3  12      161.98      162.63      3.02 o
 -13   3  12      160.32      161.62      2.97 o
 -12   3  12       16.39       13.83      0.94 o
 -11   3  12        0.15        0.08      0.50 o
 -10   3  12        5.49        5.62      0.46 o
  -9   3  12      171.14      172.53      2.36 o
  -8   3  12        2.83        2.28      0.40 o
  -7   3  12        3.87        4.25      0.47 o
  -6   3  12       16.36       11.64      0.65 o
  -5   3  12      113.08       97.63      1.70 o
  -4   3  12       13.76       17.60      1.11 o
  -3   3  12        5.55        8.80      0.50 o
  -2   3  12      189.04      172.83      2.22 o
  -1   3  12      303.21      298.66      3.38 o
   0   3  12       27.15       26.60      0.96 o
   1   3  12        1.07        1.74      0.47 o
   2   3  12        4.74        4.60      0.59 o
   3   3  12      152.44      162.94      2.68 o
   4   3  12        1.16        0.74      0.53 o
   5   3  12       16.13       15.80      0.97 o
   6   3  12       17.73       18.67      1.06 o
   7   3  12       42.22       41.45      1.57 o
   8   3  12        3.18        1.56      0.76 o
   9   3  12       34.79       34.40      1.62 o
  10   3  12        0.14        0.83      0.78 o
 -18   4  12        0.31        0.12      0.79 o
 -17   4  12        6.64        7.53      1.05 o
 -16   4  12        4.02        4.05      1.26 o
 -15   4  12      175.08      179.49      3.94 o
 -14   4  12      115.34      119.69      2.99 o
 -13   4  12       39.61       39.83      1.45 o
 -12   4  12       43.29       44.95      1.12 o
 -11   4  12      127.79      127.89      2.02 o
 -10   4  12        8.06        7.41      0.59 o
  -9   4  12      128.35      131.85      2.06 o
  -8   4  12       30.27       30.72      1.17 o
  -7   4  12       30.15       26.22      1.08 o
  -6   4  12       31.16       33.96      1.02 o
  -5   4  12       87.95       88.45      1.78 o
  -4   4  12        7.84        8.03      0.67 o
  -3   4  12      354.55      342.95      4.89 o
  -2   4  12       83.59       75.62      1.86 o
  -1   4  12      164.05      170.56      2.43 o
   0   4  12      162.13      166.40      2.50 o
   1   4  12        6.17        7.16      0.65 o
   2   4  12      288.95      304.94      3.61 o
   3   4  12       46.33       52.95      1.40 o
   4   4  12        0.00       -0.24      0.48 o
   5   4  12       23.37       23.71      1.12 o
   6   4  12       86.01       87.05      2.21 o
   7   4  12      101.73      103.50      3.10 o
   8   4  12       61.75       63.36      2.04 o
   9   4  12       12.55       13.78      1.21 o
 -17   5  12       71.13       73.34      2.83 o
 -16   5  12       74.68       77.62      3.03 o
 -15   5  12        0.06        0.56      0.57 o
 -14   5  12       87.48       87.99      1.88 o
 -13   5  12        5.17        5.65      0.66 o
 -12   5  12        0.00       -0.88      0.44 o
 -11   5  12       42.71       44.92      1.30 o
 -10   5  12      138.48      140.26      2.55 o
  -9   5  12       41.21       41.72      1.25 o
  -8   5  12        5.16        4.70      0.97 o
  -7   5  12        8.29        8.84      0.73 o
  -6   5  12       32.40       31.92      1.17 o
  -5   5  12      201.44      201.41      3.30 o
  -4   5  12        9.37        7.43      0.78 o
  -3   5  12      268.74      275.84      5.82 o
  -2   5  12       11.59       12.34      0.81 o
  -1   5  12        1.99        2.45      0.55 o
   0   5  12       16.76       18.08      1.34 o
   1   5  12       66.16       69.20      1.61 o
   2   5  12       40.88       37.99      1.78 o
   3   5  12        4.43        4.09      0.60 o
   4   5  12       31.58       35.14      1.31 o
   5   5  12       13.43       13.01      0.91 o
   6   5  12       21.91       21.86      1.15 o
   7   5  12       49.19       51.56      2.12 o
   8   5  12        9.24       10.67      1.02 o
 -16   6  12       14.96       13.98      0.95 o
 -15   6  12       26.85       26.71      1.18 o
 -14   6  12       13.29       16.58      0.98 o
 -13   6  12       77.10       88.39      1.94 o
 -12   6  12       44.97       46.57      1.35 o
 -11   6  12        0.68        0.14      0.49 o
 -10   6  12       36.65       41.01      1.74 o
  -9   6  12       49.30       52.63      1.42 o
  -8   6  12       64.32       65.13      1.94 o
  -7   6  12      109.26      115.83      3.06 o
  -6   6  12       38.98       44.81      1.24 o
  -5   6  12      183.91      173.86      2.65 o
  -4   6  12      186.92      179.14      5.32 o
  -3   6  12       22.53       21.10      1.57 o
  -2   6  12       27.02       25.79      1.51 o
  -1   6  12       48.22       53.28      2.27 o
   0   6  12        0.36       -0.48      0.67 o
   1   6  12        4.60        6.36      0.96 o
   2   6  12       72.33       73.49      2.29 o
   3   6  12       57.64       61.59      1.62 o
   4   6  12       59.70       61.37      1.71 o
   5   6  12       31.08       27.46      1.29 o
   6   6  12       34.45       36.97      1.51 o
   7   6  12       40.56       40.27      1.44 o
   8   6  12       43.15       46.90      1.58 o
 -15   7  12       27.59       31.71      2.10 o
 -14   7  12        6.36        6.86      0.85 o
 -13   7  12        2.37        2.40      0.66 o
 -12   7  12       12.48       14.57      0.98 o
 -11   7  12        6.92        7.55      0.75 o
 -10   7  12        0.70       -0.38      0.54 o
  -9   7  12        0.21        0.74      0.68 o
  -8   7  12        1.92        1.14      0.51 o
  -7   7  12       35.86       35.94      1.20 o
  -6   7  12       53.73       47.07      1.97 o
  -5   7  12       14.01       15.19      1.30 o
  -4   7  12       78.68       78.45      4.28 o
  -3   7  12       22.28       20.66      1.69 o
  -2   7  12       46.55       47.69      2.00 o
  -1   7  12        2.73        2.05      0.84 o
   0   7  12       10.57       11.31      1.20 o
   1   7  12        3.69        2.30      0.86 o
   2   7  12        2.99        3.24      1.59 o
   3   7  12       24.59       27.03      1.68 o
   4   7  12       10.45       10.51      0.81 o
   5   7  12       59.29       58.04      1.67 o
   6   7  12        0.86        0.57      0.67 o
 -14   8  12        8.48       11.58      1.80 o
 -13   8  12       17.83       22.30      1.22 o
 -12   8  12        3.40        3.97      0.55 o
 -11   8  12        0.01        0.02      1.08 o
 -10   8  12        2.37        0.61      0.81 o
  -9   8  12        5.21        5.82      1.04 o
  -8   8  12        8.21        7.81      1.16 o
  -7   8  12       58.77       57.88      2.28 o
  -6   8  12      196.87      191.97      4.35 o
  -5   8  12        1.10        1.37      0.93 o
  -4   8  12        2.26        2.86      0.89 o
  -3   8  12        0.46        1.23      0.81 o
  -2   8  12        0.01        0.75      0.79 o
  -1   8  12       20.48       22.08      1.59 o
   0   8  12        9.92       11.96      1.30 o
   1   8  12        4.60        4.48      1.01 o
   2   8  12        1.53        2.03      0.91 o
   3   8  12        3.59        2.14      0.94 o
   4   8  12        0.00       -0.49      0.81 o
   5   8  12       16.31       18.99      1.58 o
 -12   9  12        8.29        9.09      1.07 o
 -11   9  12       53.17       55.92      1.94 o
 -10   9  12        0.17       -1.43      1.10 o
  -9   9  12       11.80       11.30      1.35 o
  -8   9  12        8.92        7.62      1.19 o
  -7   9  12        0.28       -0.45      0.81 o
  -6   9  12       10.72       10.34      1.30 o
  -5   9  12       33.00       30.96      1.80 o
  -4   9  12        7.11        7.61      1.44 o
  -3   9  12       34.07       35.28      1.91 o
  -2   9  12      116.69      114.89      8.01 o
  -1   9  12       38.42       38.94      1.97 o
   0   9  12       10.23       10.36      1.57 o
   1   9  12      237.99      253.91      7.66 o
   2   9  12       17.64       15.89      1.50 o
   3   9  12       23.97       23.95      1.72 o
  -9  10  12       39.51       38.75      1.70 o
  -8  10  12       52.86       50.42      2.29 o
  -7  10  12       32.86       30.44      1.89 o
  -6  10  12        2.39        1.13      0.97 o
  -5  10  12        0.99       -0.60      0.86 o
  -4  10  12       14.61       13.22      1.43 o
  -3  10  12       46.69       44.63      2.37 o
  -2  10  12       77.17       79.91      2.80 o
  -1  10  12        1.97        1.63      1.00 o
   0  10  12        0.38       -0.30      0.96 o
 -18   1  13       30.93       31.62      1.38 o
 -17   1  13       34.67       38.34      1.45 o
 -16   1  13       65.72       65.12      1.29 o
 -15   1  13        0.03        0.43      0.38 o
 -14   1  13        1.95        1.41      0.42 o
 -13   1  13       25.50       24.47      0.83 o
 -12   1  13        0.09        0.10      0.37 o
 -11   1  13      137.66      138.94      2.12 o
 -10   1  13        7.44        7.66      0.55 o
  -9   1  13       48.93       45.52      1.08 o
  -8   1  13      105.74       90.23      1.59 o
  -7   1  13       23.96       23.14      0.84 o
  -6   1  13      188.77      169.09      2.45 o
  -5   1  13      100.53       85.42      1.82 o
  -4   1  13       82.73       79.31      1.59 o
  -3   1  13        1.06        0.34      0.57 o
  -2   1  13      179.94      183.69      3.20 o
  -1   1  13        0.04       -0.15      0.28 o
   0   1  13        0.06        0.26      0.32 o
   1   1  13       70.34       71.64      1.46 o
   2   1  13        0.94        0.13      0.40 o
   3   1  13      134.65      140.95      2.41 o
   4   1  13       19.08       19.14      1.01 o
   5   1  13        1.58        1.34      0.56 o
   6   1  13       18.50       19.06      2.40 o
   7   1  13        7.01        7.61      0.94 o
   8   1  13        0.42        0.34      0.70 o
   9   1  13        8.45        4.49      1.05 o
 -18   2  13       26.07       24.81      1.34 o
 -17   2  13        2.32        1.50      0.69 o
 -16   2  13       56.78       55.40      1.72 o
 -15   2  13       28.07       27.27      1.27 o
 -14   2  13       71.82       71.63      1.89 o
 -13   2  13       45.16       49.16      1.56 o
 -12   2  13       93.59       93.33      2.12 o
 -11   2  13      143.21      149.09      2.77 o
 -10   2  13       31.03       31.58      1.23 o
  -9   2  13       73.42       67.38      1.71 o
  -8   2  13       81.74       66.80      1.72 o
  -7   2  13       95.73       91.12      1.46 o
  -6   2  13        0.07       -0.36      0.33 o
  -5   2  13      188.96      202.00      2.75 o
  -4   2  13      223.01      208.07      2.41 o
  -3   2  13       18.17       17.34      0.67 o
  -2   2  13      164.14      163.80      2.16 o
  -1   2  13        0.55        0.13      0.46 o
   0   2  13       52.02       58.72      1.26 o
   1   2  13       16.32       16.61      0.81 o
   2   2  13        0.76       -0.22      0.45 o
   3   2  13      101.16      104.40      2.08 o
   4   2  13       63.81       67.67      1.69 o
   5   2  13       16.87       17.97      1.06 o
   6   2  13        3.48        3.79      0.71 o
   7   2  13       75.58       78.25      2.65 o
   8   2  13        7.84        9.88      1.27 o
 -17   3  13       74.96       82.70      3.21 o
 -16   3  13       23.62       25.99      1.32 o
 -15   3  13       67.40       70.89      1.95 o
 -14   3  13       63.97       63.92      3.46 o
 -13   3  13       24.34       21.99      1.19 o
 -12   3  13       71.66       75.91      1.92 o
 -11   3  13      140.21      144.07      2.75 o
 -10   3  13       50.26       44.35      1.81 o
  -9   3  13       42.52       44.48      1.43 o
  -8   3  13       37.05       35.26      0.90 o
  -7   3  13       19.18       16.65      1.19 o
  -6   3  13       11.17       10.18      0.80 o
  -5   3  13       48.20       45.48      1.15 o
  -4   3  13       34.59       36.58      1.07 o
  -3   3  13       35.50       36.18      0.88 o
  -2   3  13       14.75       15.88      1.01 o
  -1   3  13        0.00       -0.74      0.37 o
   0   3  13       77.36       79.26      1.64 o
   1   3  13       52.37       54.59      1.41 o
   2   3  13      102.06      101.37      2.01 o
   3   3  13       60.08       63.21      1.61 o
   4   3  13       15.57       18.00      1.03 o
   5   3  13        6.71        6.58      0.87 o
   6   3  13       22.48       27.92      1.79 o
   7   3  13       18.99       20.81      1.31 o
   8   3  13       63.47       68.92      2.11 o
 -17   4  13        1.77        3.16      0.92 o
 -16   4  13        0.27        0.44      0.78 o
 -15   4  13       17.32       15.78      1.31 o
 -14   4  13       35.35       36.02      1.67 o
 -13   4  13       24.17       25.21      1.45 o
 -12   4  13       23.93       27.49      1.23 o
 -11   4  13       88.08       91.09      2.77 o
 -10   4  13        6.37        4.74      0.52 o
  -9   4  13       14.61       19.34      0.84 o
  -8   4  13       72.93       80.24      1.76 o
  -7   4  13       32.20       31.63      1.01 o
  -6   4  13       22.13       19.61      0.87 o
  -5   4  13       85.90       86.04      1.91 o
  -4   4  13        0.83        1.38      0.56 o
  -3   4  13       30.82       30.18      1.22 o
  -2   4  13       64.14       60.14      1.70 o
  -1   4  13        4.00        4.04      0.80 o
   0   4  13       46.60       49.79      1.28 o
   1   4  13      235.36      241.19      3.39 o
   2   4  13       13.39       12.49      0.84 o
   3   4  13        2.68        3.02      0.66 o
   4   4  13        4.46        5.21      0.69 o
   5   4  13       64.39       62.30      2.60 o
   6   4  13       36.89       39.10      1.41 o
   7   4  13       50.71       53.43      1.66 o
   8   4  13       75.72       82.03      2.33 o
 -16   5  13        0.00        0.45      0.81 o
 -15   5  13       94.51       96.24      3.25 o
 -14   5  13       52.31       54.08      1.98 o
 -13   5  13       17.65       18.95      0.94 o
 -12   5  13       15.32       16.24      0.89 o
 -11   5  13        1.53        2.14      0.57 o
 -10   5  13        0.06       -0.86      0.43 o
  -9   5  13       15.54       16.17      0.91 o
  -8   5  13        7.93       10.94      0.80 o
  -7   5  13        1.87        1.23      0.55 o
  -6   5  13       81.50       86.93      1.98 o
  -5   5  13      238.65      244.00      3.87 o
  -4   5  13        0.34       -0.61      0.78 o
  -3   5  13      303.04      299.73      4.61 o
  -2   5  13       10.72        9.96      0.93 o
  -1   5  13        5.70        4.70      1.24 o
   0   5  13        7.85        8.37      0.86 o
   1   5  13       13.32       13.61      0.75 o
   2   5  13       23.88       24.11      1.22 o
   3   5  13       49.31       51.28      1.41 o
   4   5  13        5.98        6.44      0.73 o
   5   5  13        4.02        2.67      0.67 o
   6   5  13       18.99       17.49      1.09 o
   7   5  13       45.52       51.78      1.65 o
 -15   6  13       63.68       73.10      2.76 o
 -14   6  13        1.13        0.19      0.55 o
 -13   6  13       19.97       19.33      1.40 o
 -12   6  13        0.67        1.20      0.61 o
 -11   6  13       34.27       36.34      1.24 o
 -10   6  13       20.76       23.30      1.60 o
  -9   6  13       22.27       22.95      1.43 o
  -8   6  13        3.00        2.01      0.58 o
  -7   6  13      117.95      122.56      2.77 o
  -6   6  13        0.09       -0.74      0.55 o
  -5   6  13      211.05      208.27      3.54 o
  -4   6  13       99.44       96.79      2.25 o
  -3   6  13       89.50       84.06      2.03 o
  -2   6  13        7.21        7.07      0.84 o
  -1   6  13       28.39       27.83      1.27 o
   0   6  13       28.83       30.71      1.35 o
   1   6  13        4.11        5.21      0.82 o
   2   6  13        6.71        7.87      0.91 o
   3   6  13        7.32        6.54      0.64 o
   4   6  13       54.40       58.12      1.53 o
   5   6  13      191.07      201.62      3.19 o
   6   6  13       33.01       32.11      1.32 o
 -14   7  13       66.41       73.26      1.83 o
 -13   7  13       32.49       37.08      1.30 o
 -12   7  13       13.54       13.37      0.87 o
 -11   7  13       13.25       15.60      0.92 o
 -10   7  13        0.04       -0.36      0.54 o
  -9   7  13        0.51       -0.15      0.57 o
  -8   7  13       71.56       68.22      2.41 o
  -7   7  13      204.33      207.45      3.42 o
  -6   7  13       40.48       42.77      2.53 o
  -5   7  13      288.43      286.77      4.39 o
  -4   7  13       46.23       49.19      1.84 o
  -3   7  13       76.56       73.06      2.82 o
  -2   7  13       47.63       50.93      2.15 o
  -1   7  13      379.24      382.64      7.02 o
   0   7  13        3.16       -0.50      0.84 o
   1   7  13       26.82       26.13      2.12 o
   2   7  13        7.30        7.31      1.13 o
   3   7  13        0.82        0.69      1.79 o
   4   7  13       48.43       44.77      2.15 o
   5   7  13       58.01       59.47      1.51 o
 -13   8  13      370.62      411.10      6.63 o
 -12   8  13        0.02       -0.02      1.10 o
 -11   8  13        0.01       -0.10      0.81 o
 -10   8  13        0.34        0.18      2.57 o
  -9   8  13       18.25       19.01      0.98 o
  -8   8  13        0.07       -0.94      0.51 o
  -7   8  13       26.52       26.00      1.19 o
  -6   8  13       97.85       94.98      2.15 o
  -5   8  13       17.18       15.77      1.46 o
  -4   8  13        9.68        8.37      1.20 o
  -3   8  13       20.31       20.51      1.61 o
  -2   8  13        1.40       -0.13      0.88 o
  -1   8  13      294.31      295.49      7.63 o
   0   8  13       33.63       35.98      1.98 o
   1   8  13       22.40       24.84      2.58 o
   2   8  13       15.41       12.46      1.97 o
   3   8  13        0.11       -0.53      1.01 o
 -10   9  13       32.44       32.23      1.85 o
  -9   9  13       92.17      103.44      4.53 o
  -8   9  13       17.95       13.48      1.82 o
  -7   9  13       19.15       21.06      1.58 o
  -6   9  13       33.83       35.83      2.34 o
  -5   9  13        5.87        4.86      1.11 o
  -4   9  13        0.40       -0.63      0.88 o
  -3   9  13      124.68      127.16      3.56 o
  -2   9  13       75.61       78.20      2.77 o
  -1   9  13       75.78       76.92      2.75 o
   0   9  13       22.54       22.55      1.72 o
   1   9  13       40.29       47.33      2.50 o
 -17   0  14      113.07      123.42      2.82 o
 -16   0  14      184.87      194.57      3.84 o
 -15   0  14        3.90        5.24      0.99 o
 -14   0  14       22.36       21.50      1.25 o
 -13   0  14      537.32      562.61      8.79 o
 -12   0  14       39.02       41.09      1.54 o
 -11   0  14       52.08       49.51      1.69 o
 -10   0  14        8.32        6.10      0.80 o
  -9   0  14       10.81        9.71      0.93 o
  -8   0  14       98.20       96.86      2.46 o
  -7   0  14        1.61        2.84      0.72 o
  -6   0  14       86.52       78.68      2.27 o
  -5   0  14      104.36       98.73      2.60 o
  -4   0  14      199.29      197.67      4.70 o
  -3   0  14       19.17       19.74      1.38 o
  -2   0  14       52.43       63.34      2.20 o
  -1   0  14      176.20      180.14      4.08 o
   0   0  14       38.54       42.28      1.93 o
   1   0  14       56.75       54.70      2.20 o
   2   0  14        0.01       -0.66      0.73 o
   3   0  14       10.20       10.24      1.30 o
   4   0  14       19.99       20.67      2.36 o
   5   0  14      153.62      171.69      6.26 o
   6   0  14       37.08       38.71      3.06 o
   7   0  14       18.91       19.46      2.54 o
 -17   1  14        1.12       -0.31      0.69 o
 -16   1  14        3.11        4.20      0.75 o
 -15   1  14        2.33        1.40      0.82 o
 -14   1  14        0.18        0.46      0.58 o
 -13   1  14      134.56      139.06      2.70 o
 -12   1  14        8.81        7.84      0.52 o
 -11   1  14       26.21       26.81      0.84 o
 -10   1  14        9.06        7.46      0.55 o
  -9   1  14       66.69       60.59      1.28 o
  -8   1  14       23.10       20.05      0.83 o
  -7   1  14      231.48      213.65      2.92 o
  -6   1  14       13.52       11.94      0.72 o
  -5   1  14       10.83        9.47      0.68 o
  -4   1  14        0.01        0.09      0.50 o
  -3   1  14       43.23       46.37      1.30 o
  -2   1  14       18.77       19.02      1.13 o
  -1   1  14      186.71      187.12      2.95 o
   0   1  14       18.17       16.46      0.97 o
   1   1  14       92.73       91.26      2.02 o
   2   1  14       20.38       19.95      1.15 o
   3   1  14      108.75      119.85      2.15 o
   4   1  14       11.48       10.00      0.79 o
   5   1  14       37.40       40.73      1.48 o
   6   1  14        4.11        3.65      0.75 o
   7   1  14        6.95        7.14      0.91 o
 -17   2  14        0.00       -0.45      0.63 o
 -16   2  14        1.11        0.50      0.96 o
 -15   2  14        0.18        0.06      0.59 o
 -14   2  14       17.03       18.21      1.14 o
 -13   2  14       21.08       21.63      1.53 o
 -12   2  14        8.28        9.15      1.07 o
 -11   2  14       65.80       69.50      1.82 o
 -10   2  14       63.72       65.72      1.77 o
  -9   2  14       35.99       34.87      1.41 o
  -8   2  14       40.08       37.52      1.36 o
  -7   2  14        1.75        1.80      0.59 o
  -6   2  14       79.12       79.81      1.46 o
  -5   2  14       12.69       14.12      1.21 o
  -4   2  14        1.12        0.64      0.42 o
  -3   2  14        9.27        9.55      0.75 o
  -2   2  14       15.14       16.28      0.68 o
  -1   2  14      109.57      113.18      1.94 o
   0   2  14       21.05       23.84      0.88 o
   1   2  14       33.95       38.05      1.29 o
   2   2  14       33.27       36.13      1.20 o
   3   2  14        0.00        0.45      0.54 o
   4   2  14        1.63        1.90      0.60 o
   5   2  14        4.72        6.92      0.80 o
   6   2  14      108.07      114.20      3.35 o
   7   2  14        6.53        8.54      1.90 o
 -17   3  14        4.71        3.50      0.95 o
 -16   3  14        3.79        5.32      0.96 o
 -15   3  14       69.85       68.54      1.95 o
 -14   3  14        1.82        3.21      0.82 o
 -13   3  14        0.37        0.81      0.63 o
 -12   3  14        2.28        3.00      0.70 o
 -11   3  14       36.55       35.89      1.39 o
 -10   3  14       80.81       83.87      2.05 o
  -9   3  14        6.10        4.69      0.74 o
  -8   3  14       59.83       52.71      1.62 o
  -7   3  14       15.65       15.51      1.14 o
  -6   3  14       20.81       20.88      0.79 o
  -5   3  14       31.46       27.31      0.91 o
  -4   3  14       10.88       11.54      0.71 o
  -3   3  14       17.37       17.43      0.67 o
  -2   3  14       25.98       25.69      0.89 o
  -1   3  14        1.33        0.78      0.45 o
   0   3  14       20.86       22.97      0.98 o
   1   3  14      187.15      200.47      3.03 o
   2   3  14        2.83        2.71      0.60 o
   3   3  14       13.29       13.85      0.93 o
   4   3  14        0.25        0.23      0.59 o
   5   3  14       78.84       81.68      2.00 o
   6   3  14       30.22       33.77      1.58 o
 -16   4  14       19.38       17.09      1.42 o
 -15   4  14        2.05        1.77      0.87 o
 -14   4  14       60.85       69.10      2.32 o
 -13   4  14       34.34       39.89      1.78 o
 -12   4  14       14.15       15.79      1.28 o
 -11   4  14       47.21       52.16      1.81 o
 -10   4  14       92.60       91.82      2.56 o
  -9   4  14      140.33      140.02      2.14 o
  -8   4  14        5.75        8.36      0.91 o
  -7   4  14       82.89       86.41      1.90 o
  -6   4  14      146.72      146.36      2.62 o
  -5   4  14      232.46      223.21      3.57 o
  -4   4  14        6.17        6.17      0.75 o
  -3   4  14       12.55       10.75      0.89 o
  -2   4  14       16.97       16.73      1.08 o
  -1   4  14        4.54        3.57      0.46 o
   0   4  14       13.21       14.58      0.80 o
   1   4  14       47.30       52.09      1.39 o
   2   4  14       44.68       46.26      1.39 o
   3   4  14      122.70      131.29      2.73 o
   4   4  14        3.61        2.99      0.76 o
   5   4  14       27.16       31.04      1.80 o
   6   4  14        8.83        9.14      0.90 o
 -15   5  14        9.44        9.93      1.67 o
 -14   5  14       48.37       50.81      2.01 o
 -13   5  14       27.65       29.72      3.26 o
 -12   5  14       31.57       27.82      1.53 o
 -11   5  14        0.12        0.24      0.48 o
 -10   5  14        1.10        0.54      0.63 o
  -9   5  14       12.28       12.78      0.85 o
  -8   5  14       11.25       12.46      0.87 o
  -7   5  14        2.23        1.44      0.59 o
  -6   5  14       54.67       53.69      2.01 o
  -5   5  14        6.98        7.10      0.81 o
  -4   5  14      167.45      172.08      3.16 o
  -3   5  14       86.89       89.13      2.19 o
  -2   5  14        0.02       -1.04      0.56 o
  -1   5  14      149.76      150.87      3.06 o
   0   5  14       26.99       25.90      1.77 o
   1   5  14        4.79        6.15      1.43 o
   2   5  14        0.33        0.30      0.47 o
   3   5  14        0.24       -0.49      0.52 o
   4   5  14        1.65        0.66      0.59 o
   5   5  14       44.15       51.29      2.59 o
 -14   6  14        0.97        0.88      0.97 o
 -13   6  14       17.04       16.83      0.96 o
 -12   6  14       64.43       72.67      1.78 o
 -11   6  14        1.81        2.22      0.59 o
 -10   6  14        1.76        2.17      0.60 o
  -9   6  14        0.02       -0.33      0.52 o
  -8   6  14        1.27        0.85      0.57 o
  -7   6  14       12.98       11.96      0.94 o
  -6   6  14        2.45        2.73      0.69 o
  -5   6  14        1.44        3.11      0.72 o
  -4   6  14       27.44       27.26      1.35 o
  -3   6  14      479.96      477.71      8.05 o
  -2   6  14        1.58       -0.21      0.83 o
  -1   6  14      102.76      108.24      2.50 o
   0   6  14       35.89       38.16      1.81 o
   1   6  14       11.75       12.55      1.08 o
   2   6  14        1.58        1.84      0.73 o
   3   6  14       14.90       14.49      1.24 o
   4   6  14       38.74       40.02      1.55 o
 -13   7  14       15.95       17.03      1.09 o
 -12   7  14       34.29       36.08      1.32 o
 -11   7  14        3.17        2.92      0.68 o
 -10   7  14       15.74       16.21      1.00 o
  -9   7  14        2.05        2.10      0.62 o
  -8   7  14       29.76       30.99      2.17 o
  -7   7  14       89.17       93.98      2.48 o
  -6   7  14       50.19       51.00      1.88 o
  -5   7  14       13.18       10.75      1.17 o
  -4   7  14       63.76       65.85      1.89 o
  -3   7  14       96.80       98.41      2.36 o
  -2   7  14       18.36       20.57      1.29 o
  -1   7  14       93.77       95.77      2.39 o
   0   7  14       45.16       46.43      1.75 o
   1   7  14        1.02        0.85      0.71 o
   2   7  14        3.18        3.26      0.83 o
   3   7  14        2.67        4.05      0.88 o
 -11   8  14        1.84        0.37      1.04 o
 -10   8  14        0.04       -0.11      0.60 o
  -9   8  14        4.31        4.39      0.94 o
  -8   8  14        1.46        0.62      0.61 o
  -7   8  14       71.40       70.52      1.88 o
  -6   8  14       44.09       45.41      2.09 o
  -5   8  14       28.53       31.25      2.32 o
  -4   8  14       28.28       30.13      1.65 o
  -3   8  14       95.98       99.55      2.41 o
  -2   8  14        0.54        0.24      0.69 o
  -1   8  14       56.29       57.97      1.92 o
   0   8  14      101.49      105.33      2.60 o
   1   8  14        0.22        1.83      0.79 o
  -7   9  14       32.87       30.90      2.12 o
  -6   9  14        3.38        4.00      0.78 o
  -5   9  14        0.05        0.31      0.79 o
  -4   9  14       10.20        7.51      0.93 o
  -3   9  14       18.69       18.08      2.01 o
 -16   1  15        8.32        8.73      0.88 o
 -15   1  15        6.52        6.83      1.20 o
 -14   1  15        5.74        5.31      0.88 o
 -13   1  15       14.91       14.08      1.36 o
 -12   1  15       20.58       20.56      1.13 o
 -11   1  15        7.60        7.35      0.81 o
 -10   1  15        4.06        3.74      0.46 o
  -9   1  15        4.64        3.84      0.50 o
  -8   1  15       73.12       71.58      1.46 o
  -7   1  15       12.81       12.79      0.75 o
  -6   1  15       53.03       53.32      2.15 o
  -5   1  15        0.30       -0.05      0.45 o
  -4   1  15       61.30       64.90      1.54 o
  -3   1  15       13.20       14.34      0.88 o
  -2   1  15        0.87        0.53      0.53 o
  -1   1  15      178.54      186.93      3.03 o
   0   1  15        0.72        0.91      0.56 o
   1   1  15       35.42       38.38      1.58 o
   2   1  15        0.20        0.62      0.68 o
   3   1  15       11.72       12.93      1.17 o
   4   1  15       57.78       57.50      2.48 o
   5   1  15       14.50       15.12      1.62 o
 -16   2  15        6.51        9.37      0.96 o
 -15   2  15      190.64      201.36      3.61 o
 -14   2  15        3.31        1.84      0.71 o
 -13   2  15       44.27       48.69      1.62 o
 -12   2  15       24.21       22.08      1.22 o
 -11   2  15       17.85       19.16      1.32 o
 -10   2  15       13.45       12.19      0.99 o
  -9   2  15        0.10       -0.37      0.79 o
  -8   2  15       16.03       15.65      1.07 o
  -7   2  15       14.23       14.27      1.04 o
  -6   2  15        9.89       10.26      0.59 o
  -5   2  15       24.52       23.56      0.91 o
  -4   2  15        4.97        2.46      0.55 o
  -3   2  15      150.26      158.54      2.57 o
  -2   2  15        8.29        9.00      0.77 o
  -1   2  15       70.43       75.96      1.77 o
   0   2  15        0.00       -0.73      0.54 o
   1   2  15       23.46       23.46      0.95 o
   2   2  15       24.67       22.54      1.01 o
   3   2  15       54.50       56.98      1.52 o
   4   2  15       14.79       15.89      0.98 o
   5   2  15       34.86       39.58      2.35 o
 -15   3  15       29.64       27.30      1.41 o
 -14   3  15       14.44       12.46      1.05 o
 -13   3  15        6.71        5.92      0.83 o
 -12   3  15        0.57        0.56      0.62 o
 -11   3  15        0.95       -0.11      0.66 o
 -10   3  15       11.92       14.77      1.06 o
  -9   3  15        4.89        2.40      0.71 o
  -8   3  15       76.20       68.26      3.02 o
  -7   3  15       42.62       41.40      2.54 o
  -6   3  15      133.15      134.34      2.83 o
  -5   3  15      148.91      156.09      3.13 o
  -4   3  15       58.62       55.73      1.82 o
  -3   3  15      218.97      219.00      2.77 o
  -2   3  15        0.95        0.42      0.40 o
  -1   3  15       18.27       19.88      0.87 o
   0   3  15        3.33        3.46      1.02 o
   1   3  15       22.24       22.39      1.02 o
   2   3  15       72.85       76.77      1.77 o
   3   3  15        8.42        7.96      0.80 o
   4   3  15       60.74       68.45      1.79 o
   5   3  15       55.59       60.21      1.73 o
 -15   4  15       10.98       12.14      1.27 o
 -14   4  15        2.53        3.98      0.96 o
 -13   4  15       27.57       26.54      4.03 o
 -12   4  15        8.19        9.95      1.28 o
 -11   4  15       38.12       34.41      1.70 o
 -10   4  15       54.80       55.62      2.06 o
  -9   4  15       25.39       27.00      1.58 o
  -8   4  15       48.65       47.16      4.79 o
  -7   4  15        0.39       -0.16      0.78 o
  -6   4  15        4.18        2.44      0.63 o
  -5   4  15      673.97      677.18      8.58 o
  -4   4  15        6.92        4.28      0.72 o
  -3   4  15       26.37       27.70      1.24 o
  -2   4  15        0.07        0.76      0.66 o
  -1   4  15        5.71        7.22      0.85 o
   0   4  15       10.56       10.85      1.01 o
   1   4  15       11.22       10.07      0.84 o
   2   4  15       11.10       11.58      0.88 o
   3   4  15        4.12        5.06      0.80 o
   4   4  15       71.03       74.87      2.48 o
 -14   5  15       49.32       51.74      2.82 o
 -13   5  15        1.05        0.62      0.78 o
 -12   5  15       68.49       71.41      2.38 o
 -11   5  15        0.42        0.42      0.75 o
 -10   5  15       61.76       64.92      2.25 o
  -9   5  15        0.63        0.23      0.51 o
  -8   5  15       16.94       18.97      1.02 o
  -7   5  15       28.16       30.07      1.23 o
  -6   5  15       10.14        9.13      0.85 o
  -5   5  15      149.19      151.42      2.89 o
  -4   5  15        4.10        3.94      0.80 o
  -3   5  15      218.35      229.12      4.59 o
  -2   5  15       49.99       49.55      1.72 o
  -1   5  15       28.57       29.62      1.45 o
   0   5  15        5.64        5.96      0.87 o
   1   5  15        5.04        3.41      0.99 o
   2   5  15        7.36        8.00      1.13 o
   3   5  15       17.57       17.35      1.09 o
 -13   6  15        2.36        2.34      0.86 o
 -12   6  15       35.94       33.50      1.90 o
 -11   6  15       20.02       19.27      1.01 o
 -10   6  15        0.17       -0.60      0.86 o
  -9   6  15       13.12       12.76      0.91 o
  -8   6  15       72.44       74.35      1.89 o
  -7   6  15      112.00      110.11      2.38 o
  -6   6  15       25.28       25.88      1.28 o
  -5   6  15       68.10       66.28      1.92 o
  -4   6  15       59.89       61.74      1.91 o
  -3   6  15       99.66      107.97      2.96 o
  -2   6  15      113.04      120.12      3.24 o
  -1   6  15        2.26        3.43      0.96 o
   0   6  15       64.72       66.39      2.02 o
   1   6  15       23.21       22.13      1.35 o
   2   6  15       10.32       10.03      1.10 o
 -11   7  15        0.15       -0.99      0.89 o
 -10   7  15       10.57       11.09      0.94 o
  -9   7  15        8.85        8.78      0.86 o
  -8   7  15        0.51        0.29      0.62 o
  -7   7  15       25.44       26.97      1.49 o
  -6   7  15       63.06       60.94      2.11 o
  -5   7  15       44.50       46.66      1.95 o
  -4   7  15       12.26       11.70      1.22 o
  -3   7  15       45.65       44.59      1.66 o
  -2   7  15      133.53      138.88      2.97 o
  -1   7  15        7.55        5.69      0.91 o
   0   7  15       13.19       15.13      1.19 o
  -7   8  15       22.58       20.47      1.47 o
  -6   8  15       17.69       21.55      1.27 o
  -5   8  15      147.67      154.33      3.10 o
  -4   8  15       72.76       74.41      2.13 o
 -15   0  16       33.24       37.93      2.92 o
 -14   0  16       30.08       31.71      2.57 o
 -13   0  16       30.78       33.37      1.34 o
 -12   0  16       15.35       15.54      1.07 o
 -11   0  16       12.96       14.34      1.07 o
 -10   0  16        0.31       -0.77      0.63 o
  -9   0  16      107.03      111.67      2.73 o
  -8   0  16        5.81        5.66      0.90 o
  -7   0  16      124.00      124.86      3.06 o
  -6   0  16       36.05       36.32      1.68 o
  -5   0  16       98.75      103.43      4.27 o
  -4   0  16      127.12      128.89      4.13 o
  -3   0  16      181.97      190.78      5.15 o
  -2   0  16        8.49        7.99      1.21 o
  -1   0  16      130.05      138.44      3.97 o
   0   0  16        9.31        8.75      1.25 o
   1   0  16       14.69       17.57      1.60 o
   2   0  16        0.10       -0.07      1.25 o
   3   0  16      152.11      157.24      5.96 o
 -15   1  16       10.96       10.09      0.93 o
 -14   1  16       12.92       13.85      1.01 o
 -13   1  16        3.34        3.32      0.99 o
 -12   1  16       10.23       10.60      0.94 o
 -11   1  16       45.24       45.90      1.56 o
 -10   1  16        1.88        0.73      0.66 o
  -9   1  16      212.66      215.35      2.89 o
  -8   1  16      240.31      247.44      3.29 o
  -7   1  16       53.37       52.06      1.76 o
  -6   1  16       23.11       20.44      0.94 o
  -5   1  16       13.85       15.36      1.15 o
  -4   1  16        0.55        0.88      0.53 o
  -3   1  16       36.02       38.95      1.29 o
  -2   1  16       32.22       32.62      1.26 o
  -1   1  16        0.13       -0.16      0.53 o
   0   1  16       22.59       22.76      1.60 o
   1   1  16       45.70       49.92      1.84 o
   2   1  16        4.12        4.19      0.90 o
   3   1  16      184.72      194.81      9.12 o
 -14   2  16       49.80       52.93      1.74 o
 -13   2  16        0.37       -0.45      0.63 o
 -12   2  16        4.72        3.07      0.90 o
 -11   2  16       25.93       23.92      1.52 o
 -10   2  16        3.86        3.14      0.88 o
  -9   2  16        6.87        6.53      0.88 o
  -8   2  16        4.56        3.44      0.81 o
  -7   2  16      500.20      502.97      7.05 o
  -6   2  16       33.89       29.89      1.58 o
  -5   2  16       12.18       10.38      0.95 o
  -4   2  16       21.89       22.73      0.98 o
  -3   2  16        2.43        1.53      0.55 o
  -2   2  16       10.93       12.38      1.55 o
  -1   2  16        1.43        0.76      0.64 o
   0   2  16        5.39        6.12      0.85 o
   1   2  16       51.38       52.12      1.83 o
   2   2  16        0.09       -0.81      0.67 o
   3   2  16       62.72       61.91      2.12 o
 -14   3  16       21.43       22.47      1.34 o
 -13   3  16       18.00       20.25      2.06 o
 -12   3  16       12.35       11.81      1.05 o
 -11   3  16       41.06       42.74      2.09 o
 -10   3  16        0.09       -0.75      0.64 o
  -9   3  16       31.29       32.90      1.50 o
  -8   3  16      125.56      131.61      2.85 o
  -7   3  16       72.05       70.16      2.32 o
  -6   3  16        2.92        3.94      0.85 o
  -5   3  16      107.56      119.37      4.63 o
  -4   3  16       25.85       26.92      1.74 o
  -3   3  16       46.04       45.25      2.13 o
  -2   3  16        0.24       -0.45      0.48 o
  -1   3  16       21.26       26.34      1.21 o
   0   3  16        6.09        4.68      0.76 o
   1   3  16        5.75        4.50      0.60 o
   2   3  16        0.48        0.97      0.57 o
 -13   4  16        0.15        0.24      1.22 o
 -12   4  16       21.32       23.29      2.31 o
 -11   4  16        4.14        3.10      0.93 o
 -10   4  16        6.32        6.09      1.04 o
  -9   4  16        1.65        2.02      0.84 o
  -8   4  16        0.78        0.57      0.82 o
  -7   4  16        0.12       -0.87      0.80 o
  -6   4  16       14.02       13.24      1.36 o
  -5   4  16       21.47       21.56      1.66 o
  -4   4  16       93.42      103.25      3.15 o
  -3   4  16       11.35       11.52      1.36 o
  -2   4  16        3.80        3.86      0.83 o
  -1   4  16        0.60        0.94      0.62 o
   0   4  16        9.66        8.94      0.94 o
   1   4  16        4.90        5.04      0.63 o
   2   4  16       11.88       11.70      0.99 o
 -12   5  16       15.78       17.57      2.52 o
 -11   5  16        9.24        7.64      1.11 o
 -10   5  16       11.50       10.38      1.20 o
  -9   5  16        0.97        0.39      1.79 o
  -8   5  16       14.43       14.44      2.36 o
  -7   5  16       17.74       20.31      1.60 o
  -6   5  16      129.25      131.09      2.55 o
  -5   5  16       35.22       32.82      1.49 o
  -4   5  16      133.00      133.43      2.71 o
  -3   5  16       17.49       16.89      1.14 o
  -2   5  16       12.40       14.58      1.11 o
  -1   5  16        1.39        0.59      0.67 o
   0   5  16       67.20       72.46      2.14 o
 -10   6  16        8.45        9.23      1.15 o
  -9   6  16       36.98       37.37      1.53 o
  -8   6  16        7.26        5.01      0.74 o
  -7   6  16      156.77      165.37      3.14 o
  -6   6  16      103.95      104.12      2.37 o
  -5   6  16        0.15       -0.39      0.64 o
  -4   6  16       11.06        9.80      0.99 o
  -3   6  16        0.01        0.00      0.70 o
  -2   6  16       56.91       60.16      2.29 o
 -13   1  17        0.11       -1.53      0.87 o
 -12   1  17       16.38       19.34      1.19 o
 -11   1  17       25.15       23.21      1.30 o
 -10   1  17      315.80      333.20      5.40 o
  -9   1  17        0.36       -1.34      0.67 o
  -8   1  17       52.56       54.30      1.21 o
  -7   1  17       81.88       84.68      1.98 o
  -6   1  17       28.90       29.54      1.66 o
  -5   1  17        0.91        1.09      0.54 o
  -4   1  17        9.79        8.54      0.77 o
  -3   1  17        2.96        2.77      0.64 o
  -2   1  17       29.86       29.75      1.79 o
  -1   1  17        0.29       -1.34      0.67 o
   0   1  17       40.30       44.97      1.75 o
   1   1  17       46.98       47.84      1.87 o
 -12   2  17        3.88        2.93      0.80 o
 -11   2  17       48.69       50.65      1.74 o
 -10   2  17        9.60       10.25      1.86 o
  -9   2  17       58.74       60.27      1.91 o
  -8   2  17       19.80       20.24      1.50 o
  -7   2  17       89.27       85.83      2.32 o
  -6   2  17      178.17      183.37      8.41 o
  -5   2  17       62.34       67.95      2.09 o
  -4   2  17       20.22       21.18      0.93 o
  -3   2  17       33.28       38.94      1.37 o
  -2   2  17        0.43       -0.85      0.56 o
  -1   2  17        0.86       -0.23      0.96 o
   0   2  17        0.00       -1.27      0.64 o
 -12   3  17       16.75       17.55      1.24 o
 -11   3  17       97.56       95.41      2.41 o
 -10   3  17       12.31       11.44      1.21 o
  -9   3  17       23.79       28.49      1.46 o
  -8   3  17       57.87       63.00      2.01 o
  -7   3  17        8.00        7.32      1.30 o
  -6   3  17      151.11      155.98      3.96 o
  -5   3  17       36.48       33.83      1.93 o
  -4   3  17       15.35       15.23      1.51 o
  -3   3  17        1.96        2.53      1.04 o
  -2   3  17       40.33       42.74      2.23 o
  -1   3  17       55.25       56.14      2.86 o
 -10   4  17        0.37        0.37      0.87 o
  -9   4  17      116.49      127.87      4.61 o
  -8   4  17      134.87      141.25      3.71 o
  -7   4  17       39.66       37.29      3.20 o
  -6   4  17       32.71       38.73      2.05 o
  -5   4  17       29.34       30.57      1.94 o
  -4   4  17      180.97      198.90      4.82 o
  -3   4  17        5.59        5.98      1.23 o
  -2   4  17        0.61        0.16      0.94 o
  -8   5  17        0.52        0.17      0.84 o
  -7   5  17        0.27        0.11      0.86 o
  -6   5  17        2.03        1.16      0.96 o
  -5   5  17       27.23       25.85      3.12 o
  -9   0  18      748.58      788.77     11.97 o
  -8   0  18      111.11      118.49      3.52 o
  -7   0  18        0.98        1.84      1.42 o
  -6   0  18        9.07        9.89      1.12 o
  -5   0  18       22.32       23.33      1.55 o
  -4   0  18       16.27       15.79      1.40 o
  -9   1  18      134.27      138.72      4.38 o
  -8   1  18       27.74       31.13      1.47 o
  -7   1  18       85.13       89.41      2.35 o
  -6   1  18        0.31       -0.79      0.46 o
  -5   1  18        2.59        0.72      0.54 o
  -4   1  18       69.08       74.60      1.76 o
  -8   2  18        1.13        0.74      0.76 o
  -7   2  18       43.36       43.25      1.73 o
  -6   2  18       80.43       86.21      2.40 o
  -5   2  18        3.60        2.50      1.51 o
 
